# Supplementary material for: [(4E)-1-Methyl-2,6-diphenyl-3-(propan-2-yl)piperidin-4-yl­idene]amino 3-methyl­benzoate
Source: Acta Crystallogr Sect E Struct Rep Online. 2013 Jul 20;69(Pt 8):o1276. doi: 10.1107/S160053681301893X (PMC3793771; doi:10.1107/S160053681301893X)
Supplement: Supplementary file 1 [file e-69-o1276-sup1.cif]

##############################################################################
#                                                                            #
# This CIF contains the data in a paper accepted for publication in          #
# Acta Crystallographica Section E. It conforms to the requirements of       #
# Notes for Authors for Acta Crystallographica Section E, and has been       #
# peer reviewed under the auspices of the IUCr Commission on Journals.       #
#                                                                            #
# Full details of the Crystallographic Information File format               #
# are given in the paper "The Crystallographic Information File (CIF):       #
# a New Standard Archive File for Crystallography" by S. R. Hall, F. H.      #
# Allen and I. D. Brown [Acta Cryst. (1991), A47, 655-685].                  #
#                                                                            #
# The current version of the core CIF dictionary is obtainable from          #
# ftp://ftp.iucr.org/pub/cif_core.dic.                                       #
#                                                                            #
# Software is freely available for graphical display of the structure(s)     #
# in this CIF. For information consult the CIF software page                 #
# http://www.iucr.org/resources/cif/software.                                #
#                                                                            #
# This file may be used for bona fide research purposes within the           #
# scientific community so long as proper attribution is given to the journal # 
# article from which it was obtained.                                        #
#                                                                            #
##############################################################################
data_global
_audit_creation_method     SHELXL-97
_journal_date_recd_electronic     2013-05-16
_journal_date_accepted     2013-07-09
_journal_name_full     'Acta Crystallographica, Section E'
_journal_year     2013
_journal_volume     69
_journal_issue      8
_journal_page_first     o1276
_journal_page_last     o1276
_journal_paper_category     QO
_journal_paper_doi     10.1107/S160053681301893X
_journal_coeditor_code     PV2632
_publ_contact_author_name     'Prof. Velmurugan D.'
_publ_contact_author_address
;
    Centre of Advanced Study in Crystallography and Biophysics
    University of Madras
    Maraimalai Campus (Guindy Campus)
    Chennai 600 025
    India.
;
_publ_contact_author_email     'shirai2011@gmail.com'
_publ_contact_author_fax     '044 091 2499 3057'
_publ_contact_author_phone     '044 091 2448 4170'
_publ_section_title
;
[(4<i>E</i>)-1-Methyl-2,6-diphenyl-3-(propan-2-yl)piperidin-4-ylidene]amino
3-methylbenzoate
;
loop_
    _publ_author_name
    _publ_author_address
    'T. Vinuchakkaravarthy'
;
Centre of Advanced Study in Crystallography and Biophysics
University of Madras
Maraimalai (Guindy) Campus
Chennai 600 025
India
;
    'R. Sivakumar'
;
Department of Chemistry
Annamalai University
Annamalai Nagar
Chidambaram 608 002
India
;
    'T. Srinivasan'
;
Centre of Advanced Study in Crystallography and Biophysics
University of Madras
Maraimalai (Guindy) Campus
Chennai 600 025
India
;
    'V. Thanikachalam'
;
Department of Chemistry
Annamalai University
Annamalai Nagar
Chidambaram 608 002
India
;
    'Velmurugan, D.'
;
Centre of Advanced Study in Crystallography and Biophysics
University of Madras
Maraimalai (Guindy) Campus
Chennai 600 025
India
;
data_I
_chemical_name_systematic
;
[(4<i>E</i>)-1-Methyl-2,6-diphenyl-3-(propan-2-yl)piperidin-4-ylidene]amino
3-methylbenzoate
;
_chemical_name_common     ?
_chemical_formula_moiety     'C29 H32 N2 O2'
_chemical_formula_sum     'C29 H32 N2 O2'
_chemical_formula_iupac     'C29 H32 N2 O2'
_chemical_formula_weight     440.57
_chemical_melting_point     ?
_symmetry_cell_setting     triclinic
_symmetry_space_group_name_H-M     'P -1'
_symmetry_space_group_name_Hall     '-P 1'
loop_
    _symmetry_equiv_pos_as_xyz
    'x, y, z'
    '-x, -y, -z'
_cell_length_a     10.7837(4)
_cell_length_b     11.7075(4)
_cell_length_c     12.0586(4)
_cell_angle_alpha     114.352(3)
_cell_angle_beta     96.245(2)
_cell_angle_gamma     109.530(5)
_cell_volume     1252.07(10)
_cell_formula_units_Z     2
_cell_measurement_reflns_used     5207
_cell_measurement_theta_min     1.9
_cell_measurement_theta_max     26.5
_cell_measurement_temperature     293(2)
_exptl_crystal_description     'Block'
_exptl_crystal_colour     'Colorless'
_exptl_crystal_size_max     0.20
_exptl_crystal_size_mid     0.20
_exptl_crystal_size_min     0.20
_exptl_crystal_density_diffrn     1.169
_exptl_crystal_density_meas     ?
_exptl_crystal_density_method     'not measured'
_exptl_crystal_F_000     472
_exptl_absorpt_coefficient_mu     0.073
_exptl_absorpt_correction_type     multi-scan
_exptl_absorpt_process_details     '(<i>SADABS</i>; Bruker, 2008)'
_exptl_absorpt_correction_T_min     0.986
_exptl_absorpt_correction_T_max     0.986
_exptl_special_details     ?
_diffrn_ambient_temperature     293(2)
_diffrn_radiation_type     MoK\a
_diffrn_radiation_wavelength     0.71073
_diffrn_radiation_source     'fine-focus sealed tube'
_diffrn_radiation_monochromator     graphite
_diffrn_measurement_device_type     'Bruker SMART APEXII CCD'
_diffrn_measurement_method     '\w and \f scans'
_diffrn_reflns_number     18725
_diffrn_reflns_av_R_equivalents     0.0280
_diffrn_reflns_av_sigmaI/netI     0.0224
_diffrn_reflns_theta_min     1.94
_diffrn_reflns_theta_max     26.55
_diffrn_reflns_theta_full     26.55
_diffrn_measured_fraction_theta_max     0.992
_diffrn_measured_fraction_theta_full     0.992
_diffrn_reflns_limit_h_min     -13
_diffrn_reflns_limit_h_max     13
_diffrn_reflns_limit_k_min     -14
_diffrn_reflns_limit_k_max     14
_diffrn_reflns_limit_l_min     -15
_diffrn_reflns_limit_l_max     15
_refine_special_details
;
Refinement of <i>F</i>^2^ against ALL reflections. The weighted <i>R</i>-factor
<i>wR</i> and goodness of fit <i>S</i> are based on <i>F</i>^2^, conventional
<i>R</i>-factors <i>R</i> are based on <i>F</i>, with <i>F</i> set to zero for
negative <i>F</i>^2^. The threshold expression of <i>F</i>^2^ >
\s(<i>F</i>^2^) is used only for calculating <i>R</i>-factors(gt) <i>etc</i>.
and is not relevant to the choice of reflections for refinement.
<i>R</i>-factors based on <i>F</i>^2^ are statistically about twice as large
as those based on <i>F</i>, and <i>R</i>- factors based on ALL data will be
even larger.
;
_reflns_number_total     5163
_reflns_number_gt     3847
_reflns_threshold_expression     I>2\s(I)
_refine_ls_structure_factor_coef     Fsqd
_refine_ls_matrix_type     full
_refine_ls_R_factor_all     0.0632
_refine_ls_R_factor_gt     0.0468
_refine_ls_wR_factor_gt     0.1302
_refine_ls_wR_factor_ref     0.1440
_refine_ls_goodness_of_fit_ref     1.041
_refine_ls_restrained_S_all     1.041
_refine_ls_number_reflns     5163
_refine_ls_number_parameters     298
_refine_ls_number_restraints     0
_refine_ls_hydrogen_treatment     constr
_refine_ls_weighting_scheme     calc
_refine_ls_weighting_details
         'calc w=1/[\s^2^(Fo^2^)+(0.0698P)^2^+0.2364P] where P=(Fo^2^+2Fc^2^)/3'
_atom_sites_solution_hydrogens     geom
_atom_sites_solution_primary     direct
_atom_sites_solution_secondary     difmap
_refine_ls_shift/su_max     0.000
_refine_ls_shift/su_mean     0.000
_refine_diff_density_max     0.191
_refine_diff_density_min     -0.203
_refine_ls_extinction_method     none
_refine_ls_extinction_coef     ?
loop_
    _atom_type_symbol
    _atom_type_description
    _atom_type_scat_dispersion_real
    _atom_type_scat_dispersion_imag
    _atom_type_scat_source
    'C' 'C' 0.0033 0.0016
                         'International Tables Vol C Tables 4.2.6.8 and 6.1.1.4'
    'H' 'H' 0.0000 0.0000
                         'International Tables Vol C Tables 4.2.6.8 and 6.1.1.4'
    'N' 'N' 0.0061 0.0033
                         'International Tables Vol C Tables 4.2.6.8 and 6.1.1.4'
    'O' 'O' 0.0106 0.0060
                         'International Tables Vol C Tables 4.2.6.8 and 6.1.1.4'
_computing_data_collection     'APEX2 (Bruker, 2008)'
_computing_cell_refinement     'SAINT (Bruker, 2008)'
_computing_data_reduction     'SAINT (Bruker, 2008)'
_computing_structure_solution     'SHELXS97 (Sheldrick, 2008)'
_computing_structure_refinement     'SHELXL97 (Sheldrick, 2008)'
_computing_molecular_graphics     'ORTEP-3 for Windows (Farrugia, 2012)'
_computing_publication_material
                            'SHELXL97 (Sheldrick, 2008) and PLATON (Spek, 2009)'
loop_
    _atom_site_type_symbol
    _atom_site_label
    _atom_site_fract_x
    _atom_site_fract_y
    _atom_site_fract_z
    _atom_site_U_iso_or_equiv
    _atom_site_adp_type
    _atom_site_calc_flag
    _atom_site_refinement_flags
    _atom_site_occupancy
    _atom_site_symmetry_multiplicity
    _atom_site_disorder_assembly
    _atom_site_disorder_group
    C C1 0.85940(14) 0.07747(14) 0.32666(13) 0.0429(3) Uani d . 1 1 . .
    H H1 0.9292 0.0507 0.3537 0.051 Uiso calc R 1 1 . .
    C C2 0.86023(15) 0.20135(15) 0.44415(13) 0.0453(3) Uani d . 1 1 . .
    H H2 0.7928 0.2279 0.4125 0.054 Uiso calc R 1 1 . .
    C C3 0.99781(15) 0.31978(15) 0.48597(14) 0.0467(3) Uani d . 1 1 . .
    C C4 1.02338(17) 0.35945(15) 0.38514(14) 0.0506(4) Uani d . 1 1 . .
    H H4A 1.1116 0.4378 0.4169 0.061 Uiso calc R 1 1 . .
    H H4B 0.9527 0.3856 0.3610 0.061 Uiso calc R 1 1 . .
    C C5 1.02226(15) 0.23655(15) 0.26978(14) 0.0441(3) Uani d . 1 1 . .
    H H5 1.0983 0.2159 0.2947 0.053 Uiso calc R 1 1 . .
    C C6 0.72125(15) -0.04589(15) 0.27061(14) 0.0457(3) Uani d . 1 1 . .
    C C7 0.71016(18) -0.17315(17) 0.25442(17) 0.0593(4) Uani d . 1 1 . .
    H H7 0.7883 -0.1828 0.2817 0.071 Uiso calc R 1 1 . .
    C C8 0.5842(2) -0.28672(18) 0.19804(19) 0.0709(5) Uani d . 1 1 . .
    H H8 0.5786 -0.3721 0.1865 0.085 Uiso calc R 1 1 . .
    C C9 0.4681(2) -0.27374(19) 0.15942(19) 0.0715(5) Uani d . 1 1 . .
    H H9 0.3836 -0.3499 0.1219 0.086 Uiso calc R 1 1 . .
    C C10 0.47680(18) -0.1480(2) 0.17625(18) 0.0676(5) Uani d . 1 1 . .
    H H10 0.3977 -0.1386 0.1513 0.081 Uiso calc R 1 1 . .
    C C11 0.60263(16) -0.03497(17) 0.23022(16) 0.0555(4) Uani d . 1 1 . .
    H H11 0.6076 0.0495 0.2395 0.067 Uiso calc R 1 1 . .
    C C12 0.81213(17) 0.16674(17) 0.54654(15) 0.0562(4) Uani d . 1 1 . .
    H H12 0.7193 0.0924 0.5043 0.067 Uiso calc R 1 1 . .
    C C13 0.7980(2) 0.2888(2) 0.64964(19) 0.0817(6) Uani d . 1 1 . .
    H H13A 0.7437 0.3201 0.6108 0.123 Uiso calc R 1 1 . .
    H H13B 0.8874 0.3626 0.6981 0.123 Uiso calc R 1 1 . .
    H H13C 0.7540 0.2606 0.7048 0.123 Uiso calc R 1 1 . .
    C C14 0.8961(2) 0.1127(2) 0.60377(19) 0.0763(6) Uani d . 1 1 . .
    H H14A 0.9018 0.0352 0.5370 0.114 Uiso calc R 1 1 . .
    H H14B 0.8528 0.0845 0.6592 0.114 Uiso calc R 1 1 . .
    H H14C 0.9868 0.1843 0.6513 0.114 Uiso calc R 1 1 . .
    C C15 1.29265(17) 0.54898(17) 0.72791(15) 0.0541(4) Uani d . 1 1 . .
    C C16 1.41632(16) 0.65991(17) 0.73437(15) 0.0533(4) Uani d . 1 1 . .
    C C17 1.49678(19) 0.7698(2) 0.85301(18) 0.0671(5) Uani d . 1 1 . .
    H H17 1.4752 0.7713 0.9261 0.081 Uiso calc R 1 1 . .
    C C18 1.6094(2) 0.8772(2) 0.8616(2) 0.0790(6) Uani d . 1 1 . .
    H H18 1.6626 0.9521 0.9408 0.095 Uiso calc R 1 1 . .
    C C19 1.64325(19) 0.8744(2) 0.7553(2) 0.0780(6) Uani d . 1 1 . .
    H H19 1.7197 0.9475 0.7632 0.094 Uiso calc R 1 1 . .
    C C20 1.56626(19) 0.7648(2) 0.6353(2) 0.0734(5) Uani d . 1 1 . .
    C C21 1.45135(18) 0.65867(19) 0.62697(18) 0.0629(4) Uani d . 1 1 . .
    H H21 1.3967 0.5852 0.5474 0.075 Uiso calc R 1 1 . .
    C C22 1.6026(3) 0.7604(3) 0.5167(3) 0.1156(9) Uani d . 1 1 . .
    H H22A 1.6847 0.8408 0.5396 0.173 Uiso calc R 1 1 . .
    H H22B 1.5287 0.7586 0.4629 0.173 Uiso calc R 1 1 . .
    H H22C 1.6176 0.6790 0.4722 0.173 Uiso calc R 1 1 . .
    C C23 1.04536(16) 0.27730(15) 0.16717(14) 0.0480(4) Uani d . 1 1 . .
    C C24 1.17432(18) 0.31908(16) 0.15031(17) 0.0592(4) Uani d . 1 1 . .
    H H24 1.2461 0.3181 0.1996 0.071 Uiso calc R 1 1 . .
    C C25 1.1978(3) 0.36252(19) 0.0605(2) 0.0777(6) Uani d . 1 1 . .
    H H25 1.2851 0.3895 0.0496 0.093 Uiso calc R 1 1 . .
    C C26 1.0947(3) 0.3661(2) -0.0117(2) 0.0870(7) Uani d . 1 1 . .
    H H26 1.1111 0.3957 -0.0715 0.104 Uiso calc R 1 1 . .
    C C27 0.9668(3) 0.3257(2) 0.0046(2) 0.0851(6) Uani d . 1 1 . .
    H H27 0.8959 0.3280 -0.0446 0.102 Uiso calc R 1 1 . .
    C C28 0.9410(2) 0.28125(19) 0.09366(17) 0.0653(5) Uani d . 1 1 . .
    H H28 0.8533 0.2541 0.1037 0.078 Uiso calc R 1 1 . .
    C C29 0.90196(18) -0.00294(16) 0.12275(16) 0.0566(4) Uani d . 1 1 . .
    H H29A 0.8183 -0.0841 0.0931 0.085 Uiso calc R 1 1 . .
    H H29B 0.9777 -0.0182 0.1534 0.085 Uiso calc R 1 1 . .
    H H29C 0.9159 0.0168 0.0541 0.085 Uiso calc R 1 1 . .
    N N1 0.89281(12) 0.11408(12) 0.22587(11) 0.0422(3) Uani d . 1 1 . .
    N N2 1.08029(13) 0.36687(14) 0.59413(12) 0.0536(3) Uani d . 1 1 . .
    O O1 1.20675(11) 0.47558(12) 0.60903(10) 0.0601(3) Uani d . 1 1 . .
    O O2 1.26989(15) 0.52897(16) 0.81397(12) 0.0881(5) Uani d . 1 1 . .
loop_
    _atom_site_aniso_label
    _atom_site_aniso_U_11
    _atom_site_aniso_U_22
    _atom_site_aniso_U_33
    _atom_site_aniso_U_12
    _atom_site_aniso_U_13
    _atom_site_aniso_U_23
    C1 0.0428(8) 0.0407(8) 0.0444(8) 0.0152(6) 0.0146(6) 0.0211(6)
    C2 0.0459(8) 0.0444(8) 0.0426(8) 0.0152(6) 0.0162(6) 0.0203(7)
    C3 0.0517(9) 0.0385(8) 0.0429(8) 0.0140(7) 0.0173(7) 0.0163(6)
    C4 0.0594(9) 0.0396(8) 0.0441(8) 0.0118(7) 0.0155(7) 0.0194(7)
    C5 0.0428(8) 0.0427(8) 0.0460(8) 0.0145(6) 0.0150(6) 0.0227(7)
    C6 0.0480(8) 0.0413(8) 0.0422(8) 0.0128(6) 0.0169(6) 0.0189(6)
    C7 0.0619(10) 0.0486(9) 0.0650(10) 0.0182(8) 0.0192(8) 0.0288(8)
    C8 0.0805(13) 0.0423(9) 0.0783(12) 0.0124(9) 0.0245(10) 0.0287(9)
    C9 0.0611(11) 0.0523(10) 0.0703(12) -0.0010(8) 0.0195(9) 0.0215(9)
    C10 0.0495(10) 0.0627(11) 0.0708(11) 0.0123(8) 0.0141(8) 0.0241(9)
    C11 0.0523(9) 0.0457(9) 0.0584(9) 0.0144(7) 0.0149(7) 0.0212(8)
    C12 0.0529(9) 0.0560(9) 0.0473(8) 0.0091(7) 0.0193(7) 0.0235(8)
    C13 0.0864(14) 0.0854(14) 0.0633(12) 0.0285(12) 0.0426(11) 0.0278(11)
    C14 0.0871(14) 0.0762(13) 0.0683(12) 0.0196(11) 0.0222(10) 0.0485(11)
    C15 0.0545(9) 0.0547(9) 0.0462(8) 0.0158(8) 0.0118(7) 0.0243(8)
    C16 0.0471(9) 0.0518(9) 0.0548(9) 0.0148(7) 0.0074(7) 0.0264(8)
    C17 0.0614(11) 0.0642(11) 0.0579(10) 0.0168(9) 0.0018(8) 0.0247(9)
    C18 0.0592(12) 0.0597(12) 0.0859(14) 0.0090(9) -0.0089(10) 0.0263(11)
    C19 0.0489(10) 0.0653(12) 0.1112(18) 0.0103(9) 0.0090(11) 0.0490(13)
    C20 0.0564(11) 0.0755(13) 0.0951(15) 0.0183(10) 0.0231(10) 0.0537(12)
    C21 0.0554(10) 0.0626(11) 0.0613(10) 0.0130(8) 0.0128(8) 0.0318(9)
    C22 0.1013(19) 0.129(2) 0.124(2) 0.0219(16) 0.0543(16) 0.082(2)
    C23 0.0588(9) 0.0370(7) 0.0433(8) 0.0151(7) 0.0197(7) 0.0176(6)
    C24 0.0669(11) 0.0436(9) 0.0646(10) 0.0175(8) 0.0323(8) 0.0250(8)
    C25 0.1038(16) 0.0482(10) 0.0805(13) 0.0213(10) 0.0577(13) 0.0311(10)
    C26 0.146(2) 0.0545(11) 0.0625(12) 0.0292(13) 0.0480(14) 0.0356(10)
    C27 0.1183(19) 0.0780(14) 0.0636(12) 0.0364(13) 0.0173(12) 0.0436(11)
    C28 0.0720(12) 0.0676(11) 0.0576(10) 0.0244(9) 0.0169(9) 0.0355(9)
    C29 0.0635(10) 0.0456(9) 0.0530(9) 0.0194(8) 0.0279(8) 0.0170(7)
    N1 0.0444(7) 0.0371(6) 0.0409(6) 0.0132(5) 0.0170(5) 0.0168(5)
    N2 0.0506(8) 0.0492(7) 0.0468(7) 0.0062(6) 0.0148(6) 0.0218(6)
    O1 0.0528(6) 0.0585(7) 0.0453(6) 0.0001(5) 0.0095(5) 0.0236(5)
    O2 0.0826(9) 0.0981(11) 0.0548(8) 0.0003(8) 0.0104(7) 0.0431(8)
_geom_special_details
;
All e.s.d.'s (except the e.s.d. in the dihedral angle between two l.s. planes)
are estimated using the full covariance matrix. The cell e.s.d.'s are taken
into account individually in the estimation of e.s.d.'s in distances, angles
and torsion angles; correlations between e.s.d.'s in cell parameters are only
used when they are defined by crystal symmetry. An approximate (isotropic)
treatment of cell e.s.d.'s is used for estimating e.s.d.'s involving l.s.
planes.
;
loop_
    _geom_bond_atom_site_label_1
    _geom_bond_atom_site_label_2
    _geom_bond_site_symmetry_2
    _geom_bond_distance
    _geom_bond_publ_flag
    C1 N1 . 1.4874(17) ?
    C1 C6 . 1.516(2) ?
    C1 C2 . 1.551(2) ?
    C1 H1 . 0.9800 ?
    C2 C3 . 1.504(2) ?
    C2 C12 . 1.5391(19) ?
    C2 H2 . 0.9800 ?
    C3 N2 . 1.274(2) ?
    C3 C4 . 1.491(2) ?
    C4 C5 . 1.530(2) ?
    C4 H4A . 0.9700 ?
    C4 H4B . 0.9700 ?
    C5 N1 . 1.4696(18) ?
    C5 C23 . 1.5150(19) ?
    C5 H5 . 0.9800 ?
    C6 C7 . 1.381(2) ?
    C6 C11 . 1.384(2) ?
    C7 C8 . 1.386(2) ?
    C7 H7 . 0.9300 ?
    C8 C9 . 1.365(3) ?
    C8 H8 . 0.9300 ?
    C9 C10 . 1.369(3) ?
    C9 H9 . 0.9300 ?
    C10 C11 . 1.383(2) ?
    C10 H10 . 0.9300 ?
    C11 H11 . 0.9300 ?
    C12 C14 . 1.517(3) ?
    C12 C13 . 1.528(3) ?
    C12 H12 . 0.9800 ?
    C13 H13A . 0.9600 ?
    C13 H13B . 0.9600 ?
    C13 H13C . 0.9600 ?
    C14 H14A . 0.9600 ?
    C14 H14B . 0.9600 ?
    C14 H14C . 0.9600 ?
    C15 O2 . 1.1872(19) ?
    C15 O1 . 1.3470(19) ?
    C15 C16 . 1.486(2) ?
    C16 C21 . 1.384(2) ?
    C16 C17 . 1.386(2) ?
    C17 C18 . 1.383(3) ?
    C17 H17 . 0.9300 ?
    C18 C19 . 1.361(3) ?
    C18 H18 . 0.9300 ?
    C19 C20 . 1.387(3) ?
    C19 H19 . 0.9300 ?
    C20 C21 . 1.389(2) ?
    C20 C22 . 1.509(3) ?
    C21 H21 . 0.9300 ?
    C22 H22A . 0.9600 ?
    C22 H22B . 0.9600 ?
    C22 H22C . 0.9600 ?
    C23 C24 . 1.380(2) ?
    C23 C28 . 1.381(2) ?
    C24 C25 . 1.386(3) ?
    C24 H24 . 0.9300 ?
    C25 C26 . 1.359(3) ?
    C25 H25 . 0.9300 ?
    C26 C27 . 1.366(3) ?
    C26 H26 . 0.9300 ?
    C27 C28 . 1.389(3) ?
    C27 H27 . 0.9300 ?
    C28 H28 . 0.9300 ?
    C29 N1 . 1.4646(19) ?
    C29 H29A . 0.9600 ?
    C29 H29B . 0.9600 ?
    C29 H29C . 0.9600 ?
    N2 O1 . 1.4524(16) ?
loop_
    _geom_angle_atom_site_label_1
    _geom_angle_atom_site_label_2
    _geom_angle_atom_site_label_3
    _geom_angle_site_symmetry_1
    _geom_angle_site_symmetry_3
    _geom_angle
    _geom_angle_publ_flag
    N1 C1 C6 . . 108.67(11) ?
    N1 C1 C2 . . 111.65(11) ?
    C6 C1 C2 . . 111.47(11) ?
    N1 C1 H1 . . 108.3 ?
    C6 C1 H1 . . 108.3 ?
    C2 C1 H1 . . 108.3 ?
    C3 C2 C12 . . 117.24(12) ?
    C3 C2 C1 . . 106.81(11) ?
    C12 C2 C1 . . 114.42(12) ?
    C3 C2 H2 . . 105.8 ?
    C12 C2 H2 . . 105.8 ?
    C1 C2 H2 . . 105.8 ?
    N2 C3 C4 . . 127.95(14) ?
    N2 C3 C2 . . 119.25(13) ?
    C4 C3 C2 . . 112.59(12) ?
    C3 C4 C5 . . 108.92(12) ?
    C3 C4 H4A . . 109.9 ?
    C5 C4 H4A . . 109.9 ?
    C3 C4 H4B . . 109.9 ?
    C5 C4 H4B . . 109.9 ?
    H4A C4 H4B . . 108.3 ?
    N1 C5 C23 . . 112.04(12) ?
    N1 C5 C4 . . 110.59(11) ?
    C23 C5 C4 . . 108.34(11) ?
    N1 C5 H5 . . 108.6 ?
    C23 C5 H5 . . 108.6 ?
    C4 C5 H5 . . 108.6 ?
    C7 C6 C11 . . 117.98(14) ?
    C7 C6 C1 . . 121.36(14) ?
    C11 C6 C1 . . 120.62(13) ?
    C6 C7 C8 . . 120.91(17) ?
    C6 C7 H7 . . 119.5 ?
    C8 C7 H7 . . 119.5 ?
    C9 C8 C7 . . 120.25(17) ?
    C9 C8 H8 . . 119.9 ?
    C7 C8 H8 . . 119.9 ?
    C8 C9 C10 . . 119.67(17) ?
    C8 C9 H9 . . 120.2 ?
    C10 C9 H9 . . 120.2 ?
    C9 C10 C11 . . 120.31(18) ?
    C9 C10 H10 . . 119.8 ?
    C11 C10 H10 . . 119.8 ?
    C10 C11 C6 . . 120.85(16) ?
    C10 C11 H11 . . 119.6 ?
    C6 C11 H11 . . 119.6 ?
    C14 C12 C13 . . 111.31(16) ?
    C14 C12 C2 . . 115.51(14) ?
    C13 C12 C2 . . 110.75(14) ?
    C14 C12 H12 . . 106.2 ?
    C13 C12 H12 . . 106.2 ?
    C2 C12 H12 . . 106.2 ?
    C12 C13 H13A . . 109.5 ?
    C12 C13 H13B . . 109.5 ?
    H13A C13 H13B . . 109.5 ?
    C12 C13 H13C . . 109.5 ?
    H13A C13 H13C . . 109.5 ?
    H13B C13 H13C . . 109.5 ?
    C12 C14 H14A . . 109.5 ?
    C12 C14 H14B . . 109.5 ?
    H14A C14 H14B . . 109.5 ?
    C12 C14 H14C . . 109.5 ?
    H14A C14 H14C . . 109.5 ?
    H14B C14 H14C . . 109.5 ?
    O2 C15 O1 . . 124.53(15) ?
    O2 C15 C16 . . 125.98(15) ?
    O1 C15 C16 . . 109.46(13) ?
    C21 C16 C17 . . 119.46(16) ?
    C21 C16 C15 . . 122.52(15) ?
    C17 C16 C15 . . 118.00(15) ?
    C18 C17 C16 . . 119.28(19) ?
    C18 C17 H17 . . 120.4 ?
    C16 C17 H17 . . 120.4 ?
    C19 C18 C17 . . 120.68(19) ?
    C19 C18 H18 . . 119.7 ?
    C17 C18 H18 . . 119.7 ?
    C18 C19 C20 . . 121.45(18) ?
    C18 C19 H19 . . 119.3 ?
    C20 C19 H19 . . 119.3 ?
    C19 C20 C21 . . 117.63(19) ?
    C19 C20 C22 . . 122.0(2) ?
    C21 C20 C22 . . 120.4(2) ?
    C16 C21 C20 . . 121.47(18) ?
    C16 C21 H21 . . 119.3 ?
    C20 C21 H21 . . 119.3 ?
    C20 C22 H22A . . 109.5 ?
    C20 C22 H22B . . 109.5 ?
    H22A C22 H22B . . 109.5 ?
    C20 C22 H22C . . 109.5 ?
    H22A C22 H22C . . 109.5 ?
    H22B C22 H22C . . 109.5 ?
    C24 C23 C28 . . 118.47(15) ?
    C24 C23 C5 . . 120.19(15) ?
    C28 C23 C5 . . 121.24(14) ?
    C23 C24 C25 . . 120.61(19) ?
    C23 C24 H24 . . 119.7 ?
    C25 C24 H24 . . 119.7 ?
    C26 C25 C24 . . 120.70(19) ?
    C26 C25 H25 . . 119.6 ?
    C24 C25 H25 . . 119.6 ?
    C25 C26 C27 . . 119.22(18) ?
    C25 C26 H26 . . 120.4 ?
    C27 C26 H26 . . 120.4 ?
    C26 C27 C28 . . 120.9(2) ?
    C26 C27 H27 . . 119.5 ?
    C28 C27 H27 . . 119.5 ?
    C23 C28 C27 . . 120.04(19) ?
    C23 C28 H28 . . 120.0 ?
    C27 C28 H28 . . 120.0 ?
    N1 C29 H29A . . 109.5 ?
    N1 C29 H29B . . 109.5 ?
    H29A C29 H29B . . 109.5 ?
    N1 C29 H29C . . 109.5 ?
    H29A C29 H29C . . 109.5 ?
    H29B C29 H29C . . 109.5 ?
    C29 N1 C5 . . 108.29(11) ?
    C29 N1 C1 . . 108.89(11) ?
    C5 N1 C1 . . 114.03(11) ?
    C3 N2 O1 . . 108.37(11) ?
    C15 O1 N2 . . 113.56(11) ?
loop_
    _geom_torsion_atom_site_label_1
    _geom_torsion_atom_site_label_2
    _geom_torsion_atom_site_label_3
    _geom_torsion_atom_site_label_4
    _geom_torsion_site_symmetry_1
    _geom_torsion_site_symmetry_2
    _geom_torsion_site_symmetry_3
    _geom_torsion_site_symmetry_4
    _geom_torsion
    _geom_torsion_publ_flag
    N1 C1 C2 C3 . . . . -54.46(15) ?
    C6 C1 C2 C3 . . . . -176.20(12) ?
    N1 C1 C2 C12 . . . . 174.07(12) ?
    C6 C1 C2 C12 . . . . 52.32(16) ?
    C12 C2 C3 N2 . . . . 14.7(2) ?
    C1 C2 C3 N2 . . . . -115.22(15) ?
    C12 C2 C3 C4 . . . . -170.18(13) ?
    C1 C2 C3 C4 . . . . 59.93(15) ?
    N2 C3 C4 C5 . . . . 113.23(18) ?
    C2 C3 C4 C5 . . . . -61.40(16) ?
    C3 C4 C5 N1 . . . . 55.67(16) ?
    C3 C4 C5 C23 . . . . 178.82(12) ?
    N1 C1 C6 C7 . . . . 112.12(15) ?
    C2 C1 C6 C7 . . . . -124.42(15) ?
    N1 C1 C6 C11 . . . . -65.75(16) ?
    C2 C1 C6 C11 . . . . 57.72(17) ?
    C11 C6 C7 C8 . . . . 0.7(2) ?
    C1 C6 C7 C8 . . . . -177.18(15) ?
    C6 C7 C8 C9 . . . . -1.1(3) ?
    C7 C8 C9 C10 . . . . 0.2(3) ?
    C8 C9 C10 C11 . . . . 1.0(3) ?
    C9 C10 C11 C6 . . . . -1.4(3) ?
    C7 C6 C11 C10 . . . . 0.5(2) ?
    C1 C6 C11 C10 . . . . 178.44(15) ?
    C3 C2 C12 C14 . . . . -66.36(19) ?
    C1 C2 C12 C14 . . . . 59.87(19) ?
    C3 C2 C12 C13 . . . . 61.33(19) ?
    C1 C2 C12 C13 . . . . -172.45(14) ?
    O2 C15 C16 C21 . . . . 164.88(19) ?
    O1 C15 C16 C21 . . . . -16.9(2) ?
    O2 C15 C16 C17 . . . . -16.7(3) ?
    O1 C15 C16 C17 . . . . 161.50(15) ?
    C21 C16 C17 C18 . . . . 1.0(3) ?
    C15 C16 C17 C18 . . . . -177.46(16) ?
    C16 C17 C18 C19 . . . . -1.4(3) ?
    C17 C18 C19 C20 . . . . 0.3(3) ?
    C18 C19 C20 C21 . . . . 1.2(3) ?
    C18 C19 C20 C22 . . . . 180.0(2) ?
    C17 C16 C21 C20 . . . . 0.5(3) ?
    C15 C16 C21 C20 . . . . 178.90(16) ?
    C19 C20 C21 C16 . . . . -1.6(3) ?
    C22 C20 C21 C16 . . . . 179.6(2) ?
    N1 C5 C23 C24 . . . . -138.77(14) ?
    C4 C5 C23 C24 . . . . 98.96(16) ?
    N1 C5 C23 C28 . . . . 44.96(19) ?
    C4 C5 C23 C28 . . . . -77.31(18) ?
    C28 C23 C24 C25 . . . . -0.7(2) ?
    C5 C23 C24 C25 . . . . -177.07(14) ?
    C23 C24 C25 C26 . . . . 0.7(3) ?
    C24 C25 C26 C27 . . . . -0.3(3) ?
    C25 C26 C27 C28 . . . . 0.0(3) ?
    C24 C23 C28 C27 . . . . 0.4(3) ?
    C5 C23 C28 C27 . . . . 176.73(16) ?
    C26 C27 C28 C23 . . . . 0.0(3) ?
    C23 C5 N1 C29 . . . . 63.82(15) ?
    C4 C5 N1 C29 . . . . -175.21(12) ?
    C23 C5 N1 C1 . . . . -174.80(11) ?
    C4 C5 N1 C1 . . . . -53.82(15) ?
    C6 C1 N1 C29 . . . . -61.46(14) ?
    C2 C1 N1 C29 . . . . 175.18(12) ?
    C6 C1 N1 C5 . . . . 177.49(11) ?
    C2 C1 N1 C5 . . . . 54.13(15) ?
    C4 C3 N2 O1 . . . . 3.2(2) ?
    C2 C3 N2 O1 . . . . 177.53(12) ?
    O2 C15 O1 N2 . . . . 0.0(2) ?
    C16 C15 O1 N2 . . . . -178.20(12) ?
    C3 N2 O1 C15 . . . . 169.28(14) ?
loop_
    _geom_hbond_atom_site_label_D
    _geom_hbond_atom_site_label_H
    _geom_hbond_atom_site_label_A
    _geom_hbond_site_symmetry_A
    _geom_hbond_distance_DH
    _geom_hbond_distance_HA
    _geom_hbond_distance_DA
    _geom_hbond_angle_DHA
    C11 H11 Cg1 2_766 0.93 2.95 3.778(2) 149
_iucr_refine_instructions_details
;
TITL ME in P-1
CELL  0.71073  10.7837  11.7075  12.0586  114.352   96.245  109.530
ZERR     2.00   0.0004   0.0004   0.0004    0.002    0.002    0.002
LATT   1
SFAC  C    H    N    O
UNIT  58   64   4    4
MERG   2
FMAP   2
PLAN   20
BOND $H
ACTA
CONF
L.S.  14
WGHT    0.069800    0.236400
FVAR       0.19867
MOLE    1
C1    1    0.859396    0.077473    0.326659    11.00000    0.04278    0.04069 =
         0.04440    0.02107    0.01465    0.01515
AFIX  13
H1    2    0.929220    0.050713    0.353746    11.00000   -1.20000
AFIX   0
C2    1    0.860232    0.201347    0.444155    11.00000    0.04588    0.04442 =
         0.04256    0.02030    0.01616    0.01522
AFIX  13
H2    2    0.792805    0.227934    0.412479    11.00000   -1.20000
AFIX   0
C3    1    0.997806    0.319780    0.485972    11.00000    0.05167    0.03849 =
         0.04291    0.01631    0.01731    0.01402
C4    1    1.023379    0.359450    0.385145    11.00000    0.05942    0.03957 =
         0.04410    0.01936    0.01551    0.01181
AFIX  23
H4A   2    1.111578    0.437838    0.416867    11.00000   -1.20000
H4B   2    0.952653    0.385582    0.361039    11.00000   -1.20000
AFIX   0
C5    1    1.022264    0.236549    0.269783    11.00000    0.04275    0.04266 =
         0.04600    0.02269    0.01498    0.01449
AFIX  13
H5    2    1.098323    0.215882    0.294675    11.00000   -1.20000
AFIX   0
C6    1    0.721247   -0.045887    0.270614    11.00000    0.04803    0.04128 =
         0.04224    0.01889    0.01686    0.01285
C7    1    0.710160   -0.173154    0.254424    11.00000    0.06193    0.04859 =
         0.06500    0.02879    0.01918    0.01819
AFIX  43
H7    2    0.788302   -0.182781    0.281723    11.00000   -1.20000
AFIX   0
C8    1    0.584155   -0.286720    0.198044    11.00000    0.08053    0.04230 =
         0.07829    0.02873    0.02454    0.01244
AFIX  43
H8    2    0.578638   -0.372063    0.186490    11.00000   -1.20000
AFIX   0
C9    1    0.468121   -0.273743    0.159417    11.00000    0.06110    0.05229 =
         0.07026    0.02149    0.01948   -0.00098
AFIX  43
H9    2    0.383612   -0.349941    0.121860    11.00000   -1.20000
AFIX   0
C10   1    0.476799   -0.148020    0.176246    11.00000    0.04946    0.06268 =
         0.07079    0.02408    0.01411    0.01233
AFIX  43
H10   2    0.397717   -0.138571    0.151267    11.00000   -1.20000
AFIX   0
C11   1    0.602626   -0.034972    0.230224    11.00000    0.05227    0.04572 =
         0.05837    0.02118    0.01495    0.01438
AFIX  43
H11   2    0.607570    0.049465    0.239493    11.00000   -1.20000
AFIX   0
C12   1    0.812129    0.166743    0.546536    11.00000    0.05293    0.05603 =
         0.04730    0.02354    0.01935    0.00908
AFIX  13
H12   2    0.719292    0.092360    0.504311    11.00000   -1.20000
AFIX   0
C13   1    0.797996    0.288841    0.649644    11.00000    0.08637    0.08541 =
         0.06334    0.02775    0.04262    0.02845
AFIX  33
H13A  2    0.743678    0.320119    0.610813    11.00000   -1.50000
H13B  2    0.887440    0.362551    0.698141    11.00000   -1.50000
H13C  2    0.753990    0.260584    0.704772    11.00000   -1.50000
AFIX   0
C14   1    0.896103    0.112737    0.603770    11.00000    0.08706    0.07622 =
         0.06831    0.04854    0.02218    0.01958
AFIX  33
H14A  2    0.901845    0.035197    0.537024    11.00000   -1.50000
H14B  2    0.852754    0.084540    0.659227    11.00000   -1.50000
H14C  2    0.986833    0.184310    0.651266    11.00000   -1.50000
AFIX   0
C15   1    1.292648    0.548980    0.727911    11.00000    0.05453    0.05474 =
         0.04617    0.02432    0.01179    0.01585
C16   1    1.416316    0.659908    0.734372    11.00000    0.04707    0.05179 =
         0.05480    0.02645    0.00741    0.01479
C17   1    1.496776    0.769781    0.853011    11.00000    0.06136    0.06415 =
         0.05793    0.02468    0.00183    0.01677
AFIX  43
H17   2    1.475242    0.771253    0.926064    11.00000   -1.20000
AFIX   0
C18   1    1.609411    0.877185    0.861592    11.00000    0.05920    0.05968 =
         0.08590    0.02627   -0.00886    0.00904
AFIX  43
H18   2    1.662614    0.952149    0.940830    11.00000   -1.20000
AFIX   0
C19   1    1.643246    0.874351    0.755261    11.00000    0.04894    0.06531 =
         0.11124    0.04898    0.00898    0.01033
AFIX  43
H19   2    1.719664    0.947506    0.763224    11.00000   -1.20000
AFIX   0
C20   1    1.566258    0.764758    0.635302    11.00000    0.05640    0.07545 =
         0.09513    0.05373    0.02312    0.01828
C21   1    1.451354    0.658671    0.626971    11.00000    0.05542    0.06259 =
         0.06135    0.03176    0.01285    0.01295
AFIX  43
H21   2    1.396742    0.585161    0.547434    11.00000   -1.20000
AFIX   0
C22   1    1.602608    0.760394    0.516707    11.00000    0.10127    0.12893 =
         0.12364    0.08178    0.05433    0.02195
AFIX  33
H22A  2    1.684708    0.840810    0.539602    11.00000   -1.50000
H22B  2    1.528670    0.758560    0.462907    11.00000   -1.50000
H22C  2    1.617574    0.679033    0.472154    11.00000   -1.50000
AFIX   0
C23   1    1.045358    0.277304    0.167170    11.00000    0.05876    0.03704 =
         0.04328    0.01756    0.01971    0.01510
C24   1    1.174321    0.319080    0.150308    11.00000    0.06688    0.04362 =
         0.06461    0.02499    0.03226    0.01749
AFIX  43
H24   2    1.246142    0.318090    0.199607    11.00000   -1.20000
AFIX   0
C25   1    1.197833    0.362523    0.060539    11.00000    0.10384    0.04817 =
         0.08051    0.03109    0.05770    0.02130
AFIX  43
H25   2    1.285086    0.389494    0.049624    11.00000   -1.20000
AFIX   0
C26   1    1.094711    0.366114   -0.011687    11.00000    0.14611    0.05450 =
         0.06247    0.03564    0.04799    0.02916
AFIX  43
H26   2    1.111080    0.395730   -0.071513    11.00000   -1.20000
AFIX   0
C27   1    0.966758    0.325713    0.004635    11.00000    0.11826    0.07800 =
         0.06356    0.04358    0.01730    0.03639
AFIX  43
H27   2    0.895888    0.328007   -0.044559    11.00000   -1.20000
AFIX   0
C28   1    0.940969    0.281251    0.093656    11.00000    0.07204    0.06757 =
         0.05763    0.03549    0.01687    0.02439
AFIX  43
H28   2    0.853339    0.254123    0.103749    11.00000   -1.20000
AFIX   0
C29   1    0.901956   -0.002940    0.122754    11.00000    0.06347    0.04563 =
         0.05304    0.01701    0.02789    0.01944
AFIX  33
H29A  2    0.818289   -0.084140    0.093089    11.00000   -1.50000
H29B  2    0.977693   -0.018158    0.153440    11.00000   -1.50000
H29C  2    0.915881    0.016771    0.054145    11.00000   -1.50000
AFIX   0
N1    3    0.892812    0.114083    0.225870    11.00000    0.04437    0.03705 =
         0.04091    0.01675    0.01703    0.01320
N2    3    1.080288    0.366867    0.594126    11.00000    0.05064    0.04923 =
         0.04679    0.02184    0.01482    0.00618
O1    4    1.206753    0.475580    0.609030    11.00000    0.05283    0.05852 =
         0.04532    0.02360    0.00953    0.00006
O2    4    1.269893    0.528974    0.813974    11.00000    0.08262    0.09810 =
         0.05475    0.04313    0.01041    0.00028
HKLF 4
REM  ME in P-1
REM R1 =  0.0468 for   3847 Fo > 4sig(Fo)  and  0.0632 for all   5163 data
REM    298 parameters refined using      0 restraints
END
WGHT      0.0654      0.2514
REM Highest difference peak  0.191,  deepest hole -0.203,  1-sigma level  0.047
Q1    1   1.7190  0.7585  0.5279  11.00000  0.05    0.19
Q2    1   1.5272  0.6575  0.4206  11.00000  0.05    0.19
Q3    1   1.2361  0.5841  0.7953  11.00000  0.05    0.18
Q4    1   0.8460  0.1862  0.4980  11.00000  0.05    0.15
Q5    1   1.5748  0.8460  0.5169  11.00000  0.05    0.15
Q6    1   1.2589  0.2738  0.2028  11.00000  0.05    0.14
Q7    1   0.6875  0.1203  0.4938  11.00000  0.05    0.14
Q8    1   0.8230  0.1391  0.2087  11.00000  0.05    0.13
Q9    1   0.9208  0.3375  0.0491  11.00000  0.05    0.13
Q10   1   0.9727  0.0144  0.0874  11.00000  0.05    0.12
Q11   1   1.0042  0.3234  0.1609  11.00000  0.05    0.12
Q12   1   0.3828 -0.1209  0.1156  11.00000  0.05    0.12
Q13   1   0.8523  0.3335  0.1678  11.00000  0.05    0.12
Q14   1   0.6611 -0.0341  0.2647  11.00000  0.05    0.12
Q15   1   1.1588  0.2113  0.3335  11.00000  0.05    0.12
Q16   1   1.1029  0.2565  0.1298  11.00000  0.05    0.12
Q17   1   0.9555 -0.0453  0.3377  11.00000  0.05    0.11
Q18   1   0.6739 -0.0379  0.2180  11.00000  0.05    0.11
Q19   1   1.0086  0.1370  0.6003  11.00000  0.05    0.11
Q20   1   1.3944  0.6887  0.6844  11.00000  0.05    0.11
;
