# Supplementary material for: [(4E)-1-Methyl-2,6-diphenyl-3-(propan-2-yl)piperidin-4-yl­idene]amino 3-methyl­benzoate
Source: Acta Crystallogr Sect E Struct Rep Online. 2013 Jul 20;69(Pt 8):o1276. doi: 10.1107/S160053681301893X (PMC3793771; doi:10.1107/S160053681301893X)
Supplement: Supplementary file 2 [file e-69-o1276-Isup2.hkl]

# 
# h,k,l, Fc-squared, Fo-squared, sigma(Fo-squared) and status flag 
# 
data_I
_shelx_title ' ME in P-1' 
_shelx_refln_list_code          4 
_shelx_F_calc_maximum      183.30 
_exptl_crystal_F_000       472.00 
_reflns_d_resolution_high  0.7951 
 
loop_ 
 _symmetry_equiv_pos_as_xyz 
 'x, y, z' 
 '-x, -y, -z' 
 
_cell_length_a    10.7837 
_cell_length_b    11.7075 
_cell_length_c    12.0586 
_cell_angle_alpha 114.352 
_cell_angle_beta   96.245 
_cell_angle_gamma 109.530 
 
_shelx_F_squared_multiplier     1.000 
 
loop_ 
 _refln_index_h 
 _refln_index_k 
 _refln_index_l 
 _refln_F_squared_calc 
 _refln_F_squared_meas 
 _refln_F_squared_sigma 
 _refln_observed_status 
   1   0   0     1533.01     1417.96     13.49 o 
   2   0   0     1824.03     1722.04     17.08 o 
   3   0   0      244.46      252.32      3.11 o 
   4   0   0        0.66        0.58      0.13 o 
   5   0   0       27.03       33.69      1.09 o 
   6   0   0      110.07      112.24      1.69 o 
   7   0   0       51.78       49.90      0.91 o 
   8   0   0        0.02        0.15      0.49 o 
   9   0   0        9.34        8.79      1.03 o 
  10   0   0       53.10       43.83      3.29 o 
  11   0   0        4.66        5.57      2.03 o 
  12   0   0        3.76        6.59      2.28 o 
 -12   1   0        4.81        6.33      2.28 o 
 -11   1   0        0.88        0.76      1.52 o 
 -10   1   0        2.03        3.53      1.03 o 
  -9   1   0       28.89       26.35      1.11 o 
  -8   1   0      394.34      399.40      5.88 o 
  -7   1   0        1.56        2.34      0.71 o 
  -6   1   0      413.06      400.38      4.78 o 
  -5   1   0      236.93      203.83      2.71 o 
  -4   1   0      620.89      606.70      7.18 o 
  -3   1   0        3.87        2.35      0.15 o 
  -2   1   0     1093.22     1013.31     10.10 o 
  -1   1   0       77.02       99.15      1.02 o 
   0   1   0        0.39        3.03      0.10 o 
   1   1   0      647.01      631.68      7.96 o 
   2   1   0     1726.98     1710.63     17.80 o 
   3   1   0       69.01       58.89      0.79 o 
   4   1   0     2298.90     2381.29     24.82 o 
   5   1   0      229.52      246.33      3.10 o 
   6   1   0      261.21      256.41      3.45 o 
   7   1   0       14.81       15.40      0.60 o 
   8   1   0        1.73        1.71      0.46 o 
   9   1   0        1.26       -0.76      1.27 o 
  10   1   0        0.42       -0.76      1.27 o 
  11   1   0        0.13        0.00      1.52 o 
 -12   2   0        1.01       -1.52      1.52 o 
 -11   2   0        1.11       -0.30      1.01 o 
 -10   2   0        5.56        3.48      0.65 o 
  -9   2   0        0.22       -0.34      0.56 o 
  -8   2   0      186.42      190.61      3.13 o 
  -7   2   0        2.68        4.69      0.47 o 
  -6   2   0       98.53      102.89      1.43 o 
  -5   2   0      127.88      112.10      1.50 o 
  -4   2   0      119.98      115.47      1.71 o 
  -3   2   0       61.02       44.55      0.57 o 
  -2   2   0    33598.36    23173.06    421.12 o 
  -1   2   0       23.91       39.23      0.69 o 
   0   2   0     4595.51     4593.24     45.80 o 
   1   2   0      315.60      306.12      3.62 o 
   2   2   0      295.60      321.37      3.84 o 
   3   2   0      636.05      645.34      6.15 o 
   4   2   0      195.22      195.98      2.12 o 
   5   2   0      461.26      459.76      4.93 o 
   6   2   0      130.13      134.92      1.82 o 
   7   2   0        0.27        0.95      0.41 o 
   8   2   0       10.56        8.05      1.14 o 
   9   2   0        0.23       -1.01      1.27 o 
  10   2   0       12.22       15.45      2.53 o 
  11   2   0        3.72        2.79      2.03 o 
 -13   3   0        0.16       -1.77      1.77 o 
 -12   3   0        2.94        3.24      1.15 o 
 -11   3   0        0.33       -0.62      0.62 o 
 -10   3   0       42.34       42.75      1.35 o 
  -9   3   0        0.09       -0.41      0.41 o 
  -8   3   0      186.56      177.00      2.96 o 
  -7   3   0       39.04       38.39      1.15 o 
  -6   3   0        3.29        4.60      0.31 o 
  -5   3   0      179.41      178.64      2.49 o 
  -4   3   0       47.27       35.96      0.76 o 
  -3   3   0       19.14       14.47      0.68 o 
  -2   3   0     3435.04     3341.28     39.23 o 
  -1   3   0     1658.72     1646.43     20.25 o 
   0   3   0     1170.02     1195.75     11.84 o 
   1   3   0      766.91      793.19      9.18 o 
   2   3   0     1518.43     1612.60     20.44 o 
   3   3   0      429.08      505.40      6.02 o 
   4   3   0        2.11        6.29      0.40 o 
   5   3   0      131.32      114.10      1.91 o 
   6   3   0      227.52      227.41      4.76 o 
   7   3   0        2.46        0.86      0.52 o 
   8   3   0        1.77        1.62      0.65 o 
   9   3   0        1.35        2.53      1.52 o 
  10   3   0        9.86       15.45      2.53 o 
 -13   4   0        0.08       -0.49      1.15 o 
 -12   4   0        1.34        1.17      0.67 o 
 -11   4   0        9.00       10.29      0.88 o 
 -10   4   0       35.76       35.31      1.22 o 
  -9   4   0       18.05       19.03      1.12 o 
  -8   4   0       20.08       18.96      0.72 o 
  -7   4   0        5.64        6.27      0.42 o 
  -6   4   0        1.01        3.45      0.32 o 
  -5   4   0        0.13        0.00      0.21 o 
  -4   4   0      770.07      759.32      9.22 o 
  -3   4   0      255.25      205.44      2.40 o 
  -2   4   0      113.38       99.84      1.49 o 
  -1   4   0       57.78       47.26      0.79 o 
   0   4   0        9.28       16.91      0.33 o 
   1   4   0      453.91      457.53      4.66 o 
   2   4   0        0.91       -0.04      0.17 o 
   3   4   0       71.07       93.78      1.59 o 
   4   4   0      185.96      192.98      4.05 o 
   5   4   0       40.45       39.10      1.89 o 
   6   4   0        0.43        0.31      0.55 o 
   7   4   0        5.86        2.12      1.14 o 
   8   4   0       36.16       41.78      2.01 o 
   9   4   0        2.02        1.77      1.77 o 
 -13   5   0        6.37        8.22      0.95 o 
 -12   5   0       10.74        9.46      0.92 o 
 -11   5   0        2.12        1.52      0.54 o 
 -10   5   0       35.10       28.77      1.11 o 
  -9   5   0        7.15        7.14      0.58 o 
  -8   5   0        6.31        8.47      0.57 o 
  -7   5   0        1.60        1.12      0.29 o 
  -6   5   0        5.86        6.14      0.28 o 
  -5   5   0        1.20        2.02      0.70 o 
  -4   5   0      407.84      389.17      4.43 o 
  -3   5   0      292.89      285.42      3.48 o 
  -2   5   0      204.60      222.69      2.42 o 
  -1   5   0       89.78       75.42      1.11 o 
   0   5   0      519.95      536.53      6.18 o 
   1   5   0        5.90        3.16      0.17 o 
   2   5   0       87.15       78.90      1.36 o 
   3   5   0       74.25       72.58      1.93 o 
   4   5   0      123.08      111.24      2.75 o 
   5   5   0      131.43      107.44      2.75 o 
   6   5   0        3.27        2.82      1.01 o 
   7   5   0        0.20        0.35      0.65 o 
   8   5   0        1.12        1.42      0.84 o 
   9   5   0        0.04        0.25      1.52 o 
 -13   6   0        6.29        8.15      0.94 o 
 -12   6   0       16.34       20.55      1.12 o 
 -11   6   0       83.12       83.32      1.91 o 
 -10   6   0        2.24        2.29      0.99 o 
  -9   6   0        8.41        8.76      0.72 o 
  -8   6   0       35.54       32.97      0.98 o 
  -7   6   0        6.32        4.28      0.42 o 
  -6   6   0       83.04       78.28      1.27 o 
  -5   6   0      705.09      661.37      7.44 o 
  -4   6   0      619.35      593.55      6.69 o 
  -3   6   0        4.93        2.02      0.32 o 
  -2   6   0       13.23       15.41      0.39 o 
  -1   6   0      443.61      476.95      5.95 o 
   0   6   0      220.30      230.90      2.86 o 
   1   6   0       44.73       51.41      0.74 o 
   2   6   0      143.71      131.08      2.99 o 
   3   6   0        4.81        4.04      0.62 o 
   4   6   0       45.18       46.41      1.63 o 
   5   6   0       16.53       14.19      1.15 o 
   6   6   0       37.78       37.50      3.42 o 
   7   6   0        0.26        0.14      0.79 o 
   8   6   0        3.27        3.21      1.65 o 
 -13   7   0        0.03       -0.68      0.68 o 
 -12   7   0        2.44        1.62      0.64 o 
 -11   7   0       14.70       16.71      0.99 o 
 -10   7   0        0.99        1.06      0.50 o 
  -9   7   0       21.29       23.14      0.86 o 
  -8   7   0       35.99       36.56      1.01 o 
  -7   7   0      187.45      165.22      2.82 o 
  -6   7   0       82.12       80.31      1.34 o 
  -5   7   0       83.34       81.44      1.18 o 
  -4   7   0        6.45        6.90      0.28 o 
  -3   7   0        6.67        9.36      0.30 o 
  -2   7   0       70.57       72.38      1.79 o 
  -1   7   0       23.76       24.88      0.61 o 
   0   7   0       21.00       20.69      0.81 o 
   1   7   0       65.61       63.62      1.84 o 
   2   7   0       18.84       19.14      1.07 o 
   3   7   0       51.99       50.46      1.74 o 
   4   7   0        0.02       -0.47      1.14 o 
   5   7   0        0.74        0.96      0.79 o 
   6   7   0        3.35        4.56      1.03 o 
   7   7   0        1.05        0.15      0.84 o 
 -13   8   0        8.39        8.25      1.07 o 
 -12   8   0        0.25        0.01      0.74 o 
 -11   8   0        0.64        1.72      0.66 o 
 -10   8   0       13.76       16.44      0.95 o 
  -9   8   0       26.08       29.38      1.10 o 
  -8   8   0      107.68      101.39      2.50 o 
  -7   8   0      428.59      410.33      6.51 o 
  -6   8   0      386.34      363.86      4.78 o 
  -5   8   0       25.90       22.79      0.57 o 
  -4   8   0        0.05        0.23      0.21 o 
  -3   8   0       15.13       16.01      0.46 o 
  -2   8   0       17.28       15.57      0.55 o 
  -1   8   0       43.48       47.46      1.26 o 
   0   8   0       49.92       60.18      2.15 o 
   1   8   0        5.11        5.47      0.70 o 
   2   8   0      205.57      205.17      4.54 o 
   3   8   0        9.89        7.44      0.85 o 
   4   8   0       38.55       41.14      1.95 o 
   5   8   0        0.75        1.29      0.79 o 
   6   8   0        2.68        4.30      1.90 o 
 -12   9   0        4.11        4.71      0.89 o 
 -11   9   0        7.54        8.68      0.89 o 
 -10   9   0       35.26       38.08      1.44 o 
  -9   9   0       73.22       71.88      1.97 o 
  -8   9   0       72.18       74.24      1.90 o 
  -7   9   0        5.91        5.22      0.60 o 
  -6   9   0       56.45       59.92      1.34 o 
  -5   9   0        2.93        3.71      0.35 o 
  -4   9   0       12.12       13.49      1.21 o 
  -3   9   0       38.64       38.76      2.28 o 
  -2   9   0      161.01      151.75      3.85 o 
  -1   9   0       98.63       96.78      4.05 o 
   0   9   0       12.51       13.43      1.52 o 
   1   9   0       22.23       23.40      1.58 o 
   2   9   0        1.57        1.32      0.79 o 
   3   9   0        9.29        9.37      1.52 o 
   4   9   0       14.54       18.50      2.03 o 
   5   9   0        0.77        2.03      1.27 o 
 -12  10   0        0.14        0.51      1.01 o 
 -11  10   0        3.53        3.69      0.74 o 
 -10  10   0        6.43        4.58      0.74 o 
  -9  10   0       29.49       27.06      1.25 o 
  -8  10   0       21.46       18.35      1.00 o 
  -7  10   0        0.79        0.73      0.65 o 
  -6  10   0        0.24        0.69      0.35 o 
  -5  10   0       59.42       64.27      3.21 o 
  -4  10   0      152.68      141.92      2.90 o 
  -3  10   0       34.15       37.24      2.28 o 
  -2  10   0       22.12       26.86      2.03 o 
  -1  10   0       23.93       22.30      2.03 o 
   0  10   0       19.33       19.00      2.03 o 
   1  10   0       16.67       13.17      1.77 o 
   2  10   0        5.16        4.56      1.27 o 
   3  10   0        1.70        3.80      1.52 o 
 -11  11   0        4.30        4.31      1.03 o 
 -10  11   0        3.01        3.73      0.76 o 
  -9  11   0        0.75        0.48      0.83 o 
  -8  11   0        8.90        9.12      0.76 o 
  -7  11   0        2.01        1.72      0.55 o 
  -6  11   0        1.34        0.94      0.44 o 
  -5  11   0       16.27       19.08      1.12 o 
  -4  11   0       51.44       51.69      3.04 o 
  -3  11   0        0.10        0.00      0.76 o 
  -2  11   0       28.68       31.92      2.53 o 
  -1  11   0       38.42       40.03      2.79 o 
   0  11   0       10.42       11.91      1.77 o 
   1  11   0        5.76        7.09      1.52 o 
   2  11   0        8.60        7.09      1.77 o 
 -10  12   0        0.61        0.81      0.84 o 
  -9  12   0        5.40        4.73      0.72 o 
  -8  12   0        0.08       -0.42      0.68 o 
  -7  12   0        5.82        4.70      0.70 o 
  -6  12   0       31.45       26.08      1.10 o 
  -5  12   0        6.23        6.08      1.27 o 
  -4  12   0       17.72       18.75      2.03 o 
  -3  12   0        0.40       -0.76      1.01 o 
  -2  12   0        0.28        0.00      1.27 o 
  -1  12   0        0.23       -0.76      1.01 o 
   0  12   0        9.23        7.85      1.77 o 
  -8  13   0        0.15       -0.63      0.65 o 
  -7  13   0        0.42        0.25      0.76 o 
  -5  13   0        3.07        1.77      1.27 o 
  -4  13   0        1.44        0.76      1.27 o 
  -3  13   0       14.58       13.93      2.03 o 
   2 -13   1        3.60        2.53      1.27 o 
   3 -13   1       13.57       13.17      2.03 o 
   4 -13   1        1.73        1.27      1.27 o 
   5 -13   1        3.29        4.31      1.27 o 
   6 -13   1        0.19       -0.25      0.76 o 
   7 -13   1        4.56        3.89      0.68 o 
   8 -13   1        0.50        0.82      0.55 o 
   9 -13   1        2.35        3.06      0.88 o 
  -1 -12   1        3.57        4.05      1.52 o 
   0 -12   1        1.94        1.77      1.27 o 
   1 -12   1       12.61       15.96      2.03 o 
   2 -12   1        0.24       -0.25      1.01 o 
   3 -12   1        1.75        1.52      1.01 o 
   4 -12   1        2.91        1.77      1.27 o 
   5 -12   1       16.12       17.41      1.03 o 
   6 -12   1        1.19        2.34      0.70 o 
   7 -12   1        0.55        0.74      0.49 o 
   8 -12   1        2.98        4.69      0.60 o 
   9 -12   1        1.88        2.81      0.60 o 
  10 -12   1        0.61        0.02      0.58 o 
  -3 -11   1        0.95       -0.25      1.27 o 
  -2 -11   1        0.18        0.00      1.27 o 
  -1 -11   1        0.03        1.27      1.01 o 
   0 -11   1        1.23        3.80      1.27 o 
   1 -11   1       29.19       28.12      2.28 o 
   2 -11   1        0.00       -1.01      1.01 o 
   3 -11   1       42.55       41.55      2.53 o 
   4 -11   1        4.26        2.28      1.01 o 
   5 -11   1       55.84       58.24      1.56 o 
   6 -11   1       18.72       20.04      0.88 o 
   7 -11   1       12.87       13.08      0.76 o 
   8 -11   1        4.68        5.72      0.60 o 
   9 -11   1        4.35        4.84      0.70 o 
  10 -11   1        1.28        1.12      0.60 o 
  11 -11   1        5.78        5.94      0.89 o 
  -4 -10   1        0.00        0.00      1.01 o 
  -3 -10   1       11.50       10.89      1.77 o 
  -2 -10   1        0.13       -0.76      0.76 o 
  -1 -10   1        6.22        7.85      1.52 o 
   0 -10   1       64.52       66.63      3.55 o 
   1 -10   1       42.36       42.31      2.53 o 
   2 -10   1       40.24       42.56      2.53 o 
   3 -10   1       22.59       10.13      1.27 o 
   4 -10   1        0.53        0.55      0.39 o 
   5 -10   1        1.40        2.65      0.35 o 
   6 -10   1        1.54        2.00      0.35 o 
   7 -10   1        0.62        0.19      0.39 o 
   8 -10   1       52.84       48.38      1.44 o 
   9 -10   1       22.64       18.05      1.12 o 
  10 -10   1       20.71       23.02      1.19 o 
  11 -10   1       19.67       24.49      1.35 o 
  12 -10   1        2.21        2.86      1.14 o 
  -5  -9   1        0.06       -0.46      1.01 o 
  -4  -9   1        0.28        0.91      0.84 o 
  -3  -9   1        3.19        3.17      0.90 o 
  -2  -9   1       16.03       15.96      1.07 o 
  -1  -9   1       20.44       22.16      1.40 o 
   0  -9   1        0.76        1.09      0.61 o 
   1  -9   1       46.99       47.51      1.79 o 
   2  -9   1        2.34        1.50      0.32 o 
   3  -9   1       28.63       27.02      0.56 o 
   4  -9   1       15.54       14.91      0.47 o 
   5  -9   1       28.88       29.66      0.70 o 
   6  -9   1        0.43        0.62      0.44 o 
   7  -9   1       11.50       12.72      0.76 o 
   8  -9   1       64.73       69.37      2.28 o 
   9  -9   1        5.01        4.25      0.56 o 
  10  -9   1        8.44        9.48      0.80 o 
  11  -9   1        5.85        5.32      0.70 o 
  12  -9   1        0.44        0.46      0.64 o 
  -6  -8   1        5.06        6.47      1.27 o 
  -5  -8   1        0.02       -0.32      0.65 o 
  -4  -8   1        1.94        1.27      0.79 o 
  -3  -8   1        3.85        4.95      0.93 o 
  -2  -8   1      128.32      115.47      4.67 o 
  -1  -8   1      213.00      203.58      5.58 o 
   0  -8   1      259.41      260.77      9.88 o 
   1  -8   1       79.12       68.91      1.25 o 
   2  -8   1       64.92       66.16      1.08 o 
   3  -8   1        5.10        7.55      0.41 o 
   4  -8   1       26.00       20.26      0.58 o 
   5  -8   1        1.58        1.90      0.20 o 
   6  -8   1      146.77      136.10      2.13 o 
   7  -8   1      122.06      109.45      1.96 o 
   8  -8   1       27.93       25.60      1.09 o 
   9  -8   1       22.04       23.73      0.93 o 
  10  -8   1        3.91        6.95      0.68 o 
  11  -8   1        0.28       -0.52      0.52 o 
  12  -8   1        3.68        5.59      0.80 o 
  13  -8   1       13.45       14.42      1.29 o 
  -7  -7   1        3.21        4.37      1.03 o 
  -6  -7   1        1.58        4.04      0.97 o 
  -5  -7   1        6.66        5.56      0.97 o 
  -4  -7   1        3.46        3.23      0.70 o 
  -3  -7   1       19.01       14.91      1.07 o 
  -2  -7   1       64.97       70.05      2.07 o 
  -1  -7   1       62.79       65.47      1.57 o 
   0  -7   1        1.48        1.62      0.22 o 
   1  -7   1       24.68       31.24      0.65 o 
   2  -7   1       79.35       83.18      2.00 o 
   3  -7   1        0.54        0.44      0.26 o 
   4  -7   1        2.01        1.71      0.37 o 
   5  -7   1       28.80       30.45      0.87 o 
   6  -7   1       49.04       45.50      0.90 o 
   7  -7   1       26.47       20.55      0.83 o 
   8  -7   1        2.47        1.28      0.40 o 
   9  -7   1       11.16        8.77      0.62 o 
  10  -7   1       14.32       12.72      1.20 o 
  11  -7   1        1.60        0.19      0.62 o 
  12  -7   1       16.39       16.33      1.09 o 
  13  -7   1       15.16       22.50      1.34 o 
  -8  -6   1        1.32        0.11      0.69 o 
  -7  -6   1        0.02        0.70      0.79 o 
  -6  -6   1       14.45       10.99      1.15 o 
  -5  -6   1       10.08       10.64      0.89 o 
  -4  -6   1        4.79        3.62      0.91 o 
  -3  -6   1      186.33      172.51      3.82 o 
  -2  -6   1       76.34       57.37      1.44 o 
  -1  -6   1      227.33      233.66      2.67 o 
   0  -6   1       63.65       79.37      1.10 o 
   1  -6   1       28.87       28.74      0.57 o 
   2  -6   1       92.56       86.19      1.84 o 
   3  -6   1      358.99      336.84      7.17 o 
   4  -6   1        3.49        4.37      0.22 o 
   5  -6   1      319.76      309.73      4.74 o 
   6  -6   1        0.61        0.18      0.37 o 
   7  -6   1        0.95        0.83      0.34 o 
   8  -6   1        1.75        1.19      0.33 o 
   9  -6   1       15.06       13.54      0.75 o 
  10  -6   1        1.48        0.82      0.48 o 
  11  -6   1       10.08       11.50      0.92 o 
  12  -6   1        2.48        0.26      0.77 o 
  13  -6   1        1.09        0.69      0.79 o 
  -9  -5   1        0.65        0.00      1.52 o 
  -8  -5   1        2.06        4.55      1.19 o 
  -7  -5   1        0.85        1.27      0.65 o 
  -6  -5   1        7.10        2.31      0.65 o 
  -5  -5   1       87.90       97.10      4.41 o 
  -4  -5   1       19.24       16.79      0.89 o 
  -3  -5   1       10.81        8.99      0.49 o 
  -2  -5   1        2.87        0.57      0.24 o 
  -1  -5   1      551.20      606.03      6.48 o 
   0  -5   1       11.94       10.77      0.34 o 
   1  -5   1       12.15        9.24      0.57 o 
   2  -5   1        9.74        8.69      1.52 o 
   3  -5   1        0.00        0.76      0.36 o 
   4  -5   1     1884.84     1845.07     22.09 o 
   5  -5   1      833.71      771.92      9.44 o 
   6  -5   1      133.70      136.76      2.11 o 
   7  -5   1        0.03       -0.08      0.31 o 
   8  -5   1       12.75       11.03      0.59 o 
   9  -5   1       40.77       37.63      1.79 o 
  10  -5   1        0.59       -0.47      0.47 o 
  11  -5   1        0.42        0.02      0.53 o 
  12  -5   1        5.22        4.84      0.89 o 
  13  -5   1        1.82        1.03      1.13 o 
 -10  -4   1        0.03        0.51      1.77 o 
  -9  -4   1        2.63        3.04      1.77 o 
  -8  -4   1        3.11        1.32      0.51 o 
  -7  -4   1        1.52        1.84      0.65 o 
  -6  -4   1        2.37        2.79      0.60 o 
  -5  -4   1       10.50        9.99      0.70 o 
  -4  -4   1       85.46      109.93      2.00 o 
  -3  -4   1      116.78      115.94      1.85 o 
  -2  -4   1     1464.82     1733.45     19.91 o 
  -1  -4   1        3.40        7.42      0.28 o 
   0  -4   1        9.99       11.28      0.36 o 
   1  -4   1     4167.15     3926.41     74.26 o 
   2  -4   1       89.78       91.52      1.84 o 
   3  -4   1      347.71      381.85      4.31 o 
   4  -4   1      129.97      125.73      1.63 o 
   5  -4   1      370.72      338.32      4.45 o 
   6  -4   1      110.15      115.96      2.03 o 
   7  -4   1       79.57       81.87      1.59 o 
   8  -4   1       44.16       36.05      1.20 o 
   9  -4   1        0.01        0.32      0.50 o 
  10  -4   1       71.07       64.99      1.64 o 
  11  -4   1        3.23        4.32      0.73 o 
  12  -4   1        0.07       -0.09      0.62 o 
  13  -4   1        0.06       -1.52      1.52 o 
 -10  -3   1        0.85       -0.25      1.52 o 
  -9  -3   1        2.96        2.79      1.52 o 
  -8  -3   1        2.00        1.62      0.51 o 
  -7  -3   1       29.56       26.40      1.23 o 
  -6  -3   1        2.76        3.15      0.63 o 
  -5  -3   1        1.33        1.47      0.33 o 
  -4  -3   1      154.55      178.52      2.21 o 
  -3  -3   1     5634.82     5890.16     66.97 o 
  -2  -3   1       13.76       11.60      0.38 o 
  -1  -3   1      167.50      161.54      1.80 o 
   0  -3   1     1200.57     1206.83     11.88 o 
   1  -3   1      167.91      171.04      2.77 o 
   2  -3   1     9137.02     8993.29    149.64 o 
   3  -3   1     3588.22     3403.17     45.06 o 
   4  -3   1     1749.30     1780.93     21.99 o 
   5  -3   1       25.46       35.54      1.10 o 
   6  -3   1        7.01        5.82      0.43 o 
   7  -3   1       94.87      100.05      2.56 o 
   8  -3   1       12.94       15.92      0.78 o 
   9  -3   1        1.26        1.76      0.49 o 
  10  -3   1        1.79        0.39      0.53 o 
  11  -3   1        7.74        5.71      0.81 o 
  12  -3   1       13.96       16.97      2.79 o 
 -11  -2   1        6.40        3.55      2.03 o 
 -10  -2   1        0.39        1.01      1.52 o 
  -9  -2   1       25.46       22.30      2.53 o 
  -8  -2   1       12.39       10.92      0.67 o 
  -7  -2   1        1.51        1.35      0.27 o 
  -6  -2   1       96.69      102.18      1.63 o 
  -5  -2   1       21.38       23.34      0.60 o 
  -4  -2   1     2242.46     2434.68     34.05 o 
  -3  -2   1        3.55        1.91      0.13 o 
  -2  -2   1      833.36      893.43      8.92 o 
  -1  -2   1     3278.94     3254.57     32.32 o 
   0  -2   1      111.61      115.16      1.82 o 
   1  -2   1     4904.89     4833.52     69.22 o 
   2  -2   1     1030.77     1006.09      9.90 o 
   3  -2   1      109.89       79.10      1.31 o 
   4  -2   1      848.36      756.19     11.77 o 
   5  -2   1      216.52      241.82      2.76 o 
   6  -2   1       15.92       12.23      0.63 o 
   7  -2   1        0.27        0.58      0.20 o 
   8  -2   1      243.77      229.24      3.66 o 
   9  -2   1      110.33      102.61      2.13 o 
  10  -2   1        1.67        2.21      0.73 o 
  11  -2   1       34.81       33.95      3.29 o 
  12  -2   1        5.66        5.83      2.28 o 
 -11  -1   1        3.22        4.31      2.03 o 
 -10  -1   1        2.61        2.53      1.52 o 
  -9  -1   1       10.13        8.61      1.77 o 
  -8  -1   1        8.01        8.91      0.61 o 
  -7  -1   1        6.04        6.93      0.37 o 
  -6  -1   1       36.99       29.01      0.64 o 
  -5  -1   1     1521.31     1621.77     17.05 o 
  -4  -1   1      137.78      140.59      2.91 o 
  -3  -1   1      833.82      836.00      8.76 o 
  -2  -1   1      155.40      141.60      1.48 o 
  -1  -1   1      113.59      114.47      1.07 o 
   0  -1   1     2397.43     2521.55     38.84 o 
   1  -1   1     1296.11     1222.34     11.84 o 
   2  -1   1    12777.64    11200.91    174.99 o 
   3  -1   1      110.90       77.33      1.08 o 
   4  -1   1      311.25      284.43      4.17 o 
   5  -1   1      120.39      129.29      1.96 o 
   6  -1   1        7.25        8.40      0.72 o 
   7  -1   1       29.12       24.99      1.10 o 
   8  -1   1       62.38       60.80      1.80 o 
   9  -1   1       14.24       14.78      0.89 o 
  10  -1   1        5.68        6.08      1.77 o 
  11  -1   1        0.01       -1.01      1.52 o 
  12  -1   1        0.31       -1.27      1.27 o 
 -12   0   1        2.52        1.52      1.77 o 
 -11   0   1        1.59        0.51      1.52 o 
 -10   0   1        1.05        0.76      1.52 o 
  -9   0   1       10.73       10.56      1.12 o 
  -8   0   1       30.71       30.22      0.90 o 
  -7   0   1      110.65       94.69      1.57 o 
  -6   0   1      433.59      443.00      5.31 o 
  -5   0   1      653.90      622.72      7.20 o 
  -4   0   1      107.10      103.44      1.60 o 
  -3   0   1       41.05       40.87      0.58 o 
  -2   0   1      336.07      333.55      3.82 o 
  -1   0   1     3426.65     3442.04     40.67 o 
   0   0   1      386.70      399.70      6.51 o 
   1   0   1      953.54     1049.55     11.83 o 
   2   0   1      160.82      154.54      1.87 o 
   3   0   1        6.53        9.17      0.22 o 
   4   0   1      207.42      192.98      2.42 o 
   5   0   1       72.81       62.09      1.01 o 
   6   0   1      504.93      482.34      5.61 o 
   7   0   1      538.55      534.12      6.22 o 
   8   0   1       53.59       53.49      1.17 o 
   9   0   1      227.76      211.05      8.61 o 
  10   0   1        1.06        0.51      1.27 o 
  11   0   1        2.22        0.51      1.52 o 
 -12   1   1        0.01        1.01      1.77 o 
 -11   1   1        4.15        3.04      1.77 o 
 -10   1   1       35.65       35.66      1.48 o 
  -9   1   1        0.00       -0.42      0.42 o 
  -8   1   1       22.24       22.41      0.85 o 
  -7   1   1       33.69       41.84      0.98 o 
  -6   1   1       11.93       10.51      0.67 o 
  -5   1   1      101.32      131.79      1.73 o 
  -4   1   1      136.90      120.04      1.54 o 
  -3   1   1     1199.85     1136.19     13.68 o 
  -2   1   1      237.26      258.05      2.75 o 
  -1   1   1        2.18        3.64      0.15 o 
   0   1   1     1591.07     1737.63     17.28 o 
   1   1   1     4019.54     3923.40     38.91 o 
   2   1   1       51.22       55.38      0.69 o 
   3   1   1      291.22      315.46      3.38 o 
   4   1   1      696.90      767.97      7.64 o 
   5   1   1       18.09       17.29      0.54 o 
   6   1   1       58.48       54.47      0.94 o 
   7   1   1      111.21      111.70      2.08 o 
   8   1   1        1.02        0.95      0.65 o 
   9   1   1       14.91       15.45      2.28 o 
  10   1   1       27.69       22.30      2.79 o 
  11   1   1        8.79       11.40      2.53 o 
 -13   2   1        0.15        0.51      1.77 o 
 -12   2   1        2.88        1.77      1.77 o 
 -11   2   1        2.60        2.52      0.84 o 
 -10   2   1       16.28       13.89      1.03 o 
  -9   2   1        5.23        5.18      0.59 o 
  -8   2   1       24.76       23.32      0.96 o 
  -7   2   1      202.06      211.58      2.75 o 
  -6   2   1        2.19        1.98      0.37 o 
  -5   2   1       60.59       63.16      0.95 o 
  -4   2   1     1358.55     1390.11     16.72 o 
  -3   2   1     1117.51     1118.56     13.59 o 
  -2   2   1       27.54       26.82      0.46 o 
  -1   2   1     3113.34     3073.67     30.12 o 
   0   2   1      403.69      436.16      4.40 o 
   1   2   1      574.16      606.09      6.08 o 
   2   2   1      192.22      235.61      2.33 o 
   3   2   1        5.38        2.26      0.40 o 
   4   2   1       45.16       48.35      0.74 o 
   5   2   1      211.86      214.51      2.67 o 
   6   2   1       22.91       17.37      0.92 o 
   7   2   1      311.99      313.72      6.40 o 
   8   2   1        4.25        5.07      0.84 o 
   9   2   1        0.27       -1.01      1.27 o 
  10   2   1        0.26        4.05      1.77 o 
 -13   3   1       15.32       14.95      2.53 o 
 -12   3   1        0.00       -0.84      0.84 o 
 -11   3   1        0.20       -0.11      0.58 o 
 -10   3   1        0.12       -0.42      0.42 o 
  -9   3   1       17.04       17.22      0.78 o 
  -8   3   1       47.71       41.32      1.11 o 
  -7   3   1        9.89        7.26      0.32 o 
  -6   3   1       25.86       26.79      0.56 o 
  -5   3   1       19.33       21.30      0.47 o 
  -4   3   1        0.61        2.48      0.31 o 
  -3   3   1     2626.85     2601.66     28.52 o 
  -2   3   1      491.72      543.02      5.72 o 
  -1   3   1     3393.63     3409.09     33.60 o 
   0   3   1      529.75      631.78      6.32 o 
   1   3   1      197.00      187.27      1.99 o 
   2   3   1      128.42      146.36      1.95 o 
   3   3   1       22.78       39.33      1.08 o 
   4   3   1        8.13       12.52      0.55 o 
   5   3   1       38.26       43.04      1.45 o 
   6   3   1       14.94       17.03      1.04 o 
   7   3   1       73.98       76.21      3.80 o 
   8   3   1       40.77       42.52      1.95 o 
   9   3   1        9.04       12.41      2.28 o 
  10   3   1        0.01        1.01      1.77 o 
 -13   4   1        0.35       -0.16      1.07 o 
 -12   4   1       11.15       15.70      1.07 o 
 -11   4   1        1.87        2.31      0.57 o 
 -10   4   1       51.88       51.91      1.39 o 
  -9   4   1       21.01       18.13      0.80 o 
  -8   4   1        0.83        0.67      0.34 o 
  -7   4   1       28.71       28.88      0.64 o 
  -6   4   1      236.00      234.95      3.12 o 
  -5   4   1      147.28      140.51      1.95 o 
  -4   4   1        1.04        0.30      0.19 o 
  -3   4   1      607.59      575.32      6.42 o 
  -2   4   1      482.52      496.89      5.58 o 
  -1   4   1       50.08       50.03      0.74 o 
   0   4   1        7.91        7.32      0.29 o 
   1   4   1       14.23        7.92      0.24 o 
   2   4   1       16.56       22.62      0.67 o 
   3   4   1       16.67       19.07      0.74 o 
   4   4   1      110.38      108.65      2.60 o 
   5   4   1      286.56      298.04      6.09 o 
   6   4   1        0.01        0.47      0.61 o 
   7   4   1        0.51        1.01      0.65 o 
   8   4   1        7.00        5.34      1.03 o 
   9   4   1        1.38        0.00      1.52 o 
 -13   5   1        0.01       -0.48      0.70 o 
 -12   5   1        1.07       -0.47      0.73 o 
 -11   5   1        9.13        7.72      0.72 o 
 -10   5   1      144.90      141.65      2.60 o 
  -9   5   1      144.81      143.97      2.51 o 
  -8   5   1       52.13       49.07      1.11 o 
  -7   5   1       32.36       29.58      0.65 o 
  -6   5   1       52.19       55.64      1.51 o 
  -5   5   1      325.82      347.25      4.42 o 
  -4   5   1       59.96       42.81      0.68 o 
  -3   5   1       20.80       13.32      0.35 o 
  -2   5   1       43.04       38.65      0.62 o 
  -1   5   1      693.73      722.12      8.29 o 
   0   5   1       29.81       31.50      0.58 o 
   1   5   1       29.67       28.52      0.79 o 
   2   5   1       72.52       65.11      1.74 o 
   3   5   1       23.33       24.38      1.11 o 
   4   5   1      110.95      105.16      2.66 o 
   5   5   1       55.32       49.23      1.74 o 
   6   5   1        0.02       -0.63      0.63 o 
   7   5   1        0.36        0.00      1.01 o 
   8   5   1        0.04        0.96      0.89 o 
 -13   6   1        4.24        6.31      0.92 o 
 -12   6   1       20.78       22.73      1.23 o 
 -11   6   1        1.29       -0.39      0.64 o 
 -10   6   1        2.30        3.20      0.64 o 
  -9   6   1        3.31        3.18      0.47 o 
  -8   6   1        3.96        3.28      0.44 o 
  -7   6   1       16.07       15.01      0.59 o 
  -6   6   1      333.84      308.39      4.02 o 
  -5   6   1      896.72      858.95      9.59 o 
  -4   6   1      610.00      616.01      6.58 o 
  -3   6   1       61.64       71.51      1.01 o 
  -2   6   1        7.48        6.16      0.76 o 
  -1   6   1       45.72       50.59      0.84 o 
   0   6   1       22.05       21.92      0.57 o 
   1   6   1       11.54       15.42      1.07 o 
   2   6   1      416.53      418.01      7.99 o 
   3   6   1      269.78      279.67      6.88 o 
   4   6   1       30.10       35.42      1.48 o 
   5   6   1        0.49        0.51      0.72 o 
   6   6   1       16.66       15.94      1.33 o 
   7   6   1        0.00        0.11      0.79 o 
 -13   7   1        2.37        3.53      0.84 o 
 -12   7   1       21.99       23.02      1.67 o 
 -11   7   1       12.29       12.08      0.92 o 
 -10   7   1        9.28       11.21      0.80 o 
  -9   7   1        4.82        4.82      1.35 o 
  -8   7   1        9.70       10.02      0.64 o 
  -7   7   1       48.52       45.57      0.97 o 
  -6   7   1       62.49       56.12      1.06 o 
  -5   7   1       13.63       18.74      1.06 o 
  -4   7   1      251.88      238.50      2.87 o 
  -3   7   1      111.68      120.47      1.93 o 
  -2   7   1      125.83      116.53      1.72 o 
  -1   7   1       97.16       94.93      1.72 o 
   0   7   1      439.48      422.46      6.16 o 
   1   7   1        0.74        0.68      0.59 o 
   2   7   1       65.18       69.78      2.07 o 
   3   7   1        0.14        0.25      0.59 o 
   4   7   1       11.07        9.69      1.07 o 
   5   7   1        1.01        1.44      0.79 o 
   6   7   1        0.26        1.84      0.97 o 
 -13   8   1        0.90        1.22      1.27 o 
 -12   8   1        0.37        0.06      0.70 o 
 -11   8   1        8.16        8.52      0.80 o 
 -10   8   1       56.21       54.29      1.60 o 
  -9   8   1        4.92        5.00      0.66 o 
  -8   8   1      209.12      197.41      4.02 o 
  -7   8   1      215.58      216.13      5.75 o 
  -6   8   1       59.92       52.41      2.19 o 
  -5   8   1       11.98       10.15      0.69 o 
  -4   8   1        2.72        5.15      0.52 o 
  -3   8   1       76.92       77.04      2.33 o 
  -2   8   1       85.39       84.44      2.53 o 
  -1   8   1        6.22        6.33      1.27 o 
   0   8   1      515.96      528.24     12.33 o 
   1   8   1      139.29      139.79      4.18 o 
   2   8   1       68.63       71.23      4.69 o 
   3   8   1        5.82        6.33      1.27 o 
   4   8   1        0.44        0.00      1.01 o 
   5   8   1        7.71        8.11      1.52 o 
 -12   9   1        1.07        0.80      0.74 o 
 -11   9   1        0.83        1.05      0.74 o 
 -10   9   1        0.42        0.09      0.69 o 
  -9   9   1       21.96       20.63      1.11 o 
  -8   9   1       14.73       13.08      1.41 o 
  -7   9   1       31.93       30.28      1.00 o 
  -6   9   1       20.10       16.07      0.91 o 
  -5   9   1       15.14       14.20      0.72 o 
  -4   9   1       12.92       16.61      2.41 o 
  -3   9   1      148.98       86.40      3.55 o 
  -2   9   1      161.72      148.21      5.57 o 
  -1   9   1        0.23        1.27      1.01 o 
   0   9   1        1.81        1.27      1.01 o 
   1   9   1        8.38        9.12      1.52 o 
   2   9   1        0.07       -0.76      0.76 o 
   3   9   1       10.86       10.89      1.77 o 
   4   9   1       16.28       22.55      2.28 o 
 -12  10   1        2.12        1.27      1.27 o 
 -11  10   1        3.74        4.14      0.85 o 
 -10  10   1       34.46       34.03      1.44 o 
  -9  10   1       25.27       25.05      1.23 o 
  -8  10   1        0.22       -0.55      0.55 o 
  -7  10   1        1.70       -0.09      0.55 o 
  -6  10   1       11.99       11.96      0.75 o 
  -5  10   1        0.46       -0.41      0.47 o 
  -4  10   1        0.68        0.83      0.61 o 
  -3  10   1        0.75        1.01      1.01 o 
  -2  10   1       15.05       12.16      1.52 o 
  -1  10   1       23.85       18.75      2.03 o 
   0  10   1       19.79       21.28      2.28 o 
   1  10   1        2.18        0.76      1.01 o 
   2  10   1       15.53       18.24      2.28 o 
   3  10   1       19.29       27.36      2.53 o 
 -11  11   1        0.02        0.00      1.01 o 
 -10  11   1        2.44        2.24      0.90 o 
  -9  11   1       14.88       14.09      1.04 o 
  -8  11   1        0.09        0.38      0.55 o 
  -7  11   1        1.98        0.48      0.78 o 
  -6  11   1        0.17        0.88      0.55 o 
  -5  11   1       37.45       33.05      1.69 o 
  -4  11   1        1.82        1.27      1.01 o 
  -3  11   1        1.83        0.51      1.01 o 
  -2  11   1        1.55        2.28      1.27 o 
  -1  11   1        6.26        6.33      1.52 o 
   0  11   1        6.42        7.60      1.52 o 
   1  11   1        2.37        2.53      1.52 o 
  -9  12   1        2.30        1.84      1.18 o 
  -8  12   1        2.05        0.94      0.67 o 
  -7  12   1        0.43       -0.22      0.65 o 
  -6  12   1        0.22       -1.01      1.01 o 
  -5  12   1        0.00       -0.76      1.01 o 
  -4  12   1        2.02        1.01      1.27 o 
  -3  12   1        1.52        0.76      1.27 o 
  -2  12   1        0.26        1.01      1.27 o 
  -1  12   1        2.59        2.79      1.52 o 
   5 -14   2        8.74       12.67      2.03 o 
   1 -13   2        6.33        6.08      1.52 o 
   2 -13   2       13.04       13.17      1.77 o 
   3 -13   2        5.60        6.08      1.52 o 
   4 -13   2        4.53        6.84      1.27 o 
   5 -13   2        8.35        5.83      1.27 o 
   6 -13   2        1.57        0.42      1.27 o 
   7 -13   2        0.10        0.00      0.39 o 
   8 -13   2        0.11       -0.40      0.40 o 
   9 -13   2        0.66        0.42      0.56 o 
  -1 -12   2        1.49        0.25      1.01 o 
   0 -12   2        1.20        2.03      1.27 o 
   1 -12   2        3.25        1.01      1.01 o 
   2 -12   2       11.45       11.15      1.77 o 
   3 -12   2       22.66       23.56      2.03 o 
   4 -12   2        3.73        3.29      1.27 o 
   5 -12   2        1.76        2.09      0.38 o 
   6 -12   2        4.15        4.42      0.89 o 
   7 -12   2        3.19        4.36      0.56 o 
   8 -12   2        1.42        0.80      0.49 o 
   9 -12   2        1.94        2.35      0.58 o 
  10 -12   2        0.73        1.63      0.61 o 
  -3 -11   2        1.63        2.53      1.52 o 
  -2 -11   2       10.34       10.39      1.77 o 
  -1 -11   2        1.26        2.28      1.01 o 
   0 -11   2       56.96       51.69      3.04 o 
   1 -11   2        1.54       -0.76      1.01 o 
   2 -11   2       24.00       24.58      2.03 o 
   3 -11   2       54.34       52.19      2.79 o 
   4 -11   2        2.50        2.28      0.36 o 
   5 -11   2        0.80        0.72      0.63 o 
   6 -11   2        2.37        3.64      0.35 o 
   7 -11   2        8.69        7.99      0.56 o 
   8 -11   2        4.56        6.57      1.07 o 
   9 -11   2        1.76        1.93      0.60 o 
  10 -11   2        2.28        1.76      0.60 o 
  11 -11   2       10.06       11.93      1.07 o 
  -5 -10   2       16.84       25.07      1.87 o 
  -4 -10   2        0.01       -0.59      0.79 o 
  -3 -10   2        0.00       -0.03      0.79 o 
  -2 -10   2        4.48        2.83      0.97 o 
  -1 -10   2       29.20       28.49      1.69 o 
   0 -10   2        4.12        3.93      0.90 o 
   1 -10   2       45.15       46.03      3.29 o 
   2 -10   2        0.00       -0.35      0.35 o 
   3 -10   2        6.72        4.44      0.48 o 
   4 -10   2        0.70        0.28      0.47 o 
   5 -10   2        0.40        0.10      0.32 o 
   6 -10   2        1.13        0.79      0.37 o 
   7 -10   2       29.08       28.25      0.90 o 
   8 -10   2        2.29        0.86      0.50 o 
   9 -10   2       94.17       82.94      1.98 o 
  10 -10   2        1.34        3.96      0.68 o 
  11 -10   2        0.89       -0.08      0.57 o 
  12 -10   2        0.33        0.54      1.13 o 
  -6  -9   2        4.42        4.37      2.28 o 
  -5  -9   2       20.94       21.71      1.69 o 
  -4  -9   2        5.71        3.90      1.52 o 
  -3  -9   2       13.37        9.09      1.15 o 
  -2  -9   2      134.35      125.20      3.75 o 
  -1  -9   2        6.89        5.57      1.39 o 
   0  -9   2       15.12       16.72      1.77 o 
   1  -9   2       29.43       28.02      0.65 o 
   2  -9   2       21.41       22.06      0.53 o 
   3  -9   2       20.11       17.91      0.97 o 
   4  -9   2       58.46       60.68      1.68 o 
   5  -9   2       19.50       16.08      0.77 o 
   6  -9   2       58.68       49.85      0.98 o 
   7  -9   2        1.61        0.84      0.38 o 
   8  -9   2        0.98        0.73      0.69 o 
   9  -9   2       12.01       13.23      0.85 o 
  10  -9   2        0.05       -0.29      0.54 o 
  11  -9   2        0.89        1.30      0.59 o 
  12  -9   2        0.45        0.42      0.56 o 
  -7  -8   2        2.65        2.37      0.80 o 
  -6  -8   2        0.49       -1.14      1.14 o 
  -5  -8   2        6.49        5.12      0.97 o 
  -4  -8   2        7.29        6.72      0.97 o 
  -3  -8   2        5.40        6.15      0.82 o 
  -2  -8   2      188.97      184.95      4.15 o 
  -1  -8   2      155.07      165.21      4.29 o 
   0  -8   2        0.00        0.14      0.22 o 
   1  -8   2       57.36       57.71      0.95 o 
   2  -8   2        8.91        6.51      0.48 o 
   3  -8   2       23.44       27.75      0.90 o 
   4  -8   2        0.26       -0.14      0.38 o 
   5  -8   2       48.35       50.00      0.76 o 
   6  -8   2      171.88      167.58      2.40 o 
   7  -8   2      153.30      135.15      2.36 o 
   8  -8   2      126.65      104.38      1.98 o 
   9  -8   2       11.70       11.13      0.66 o 
  10  -8   2        0.03       -0.24      0.49 o 
  11  -8   2        4.76        5.94      0.80 o 
  12  -8   2        0.75        0.55      0.65 o 
  -8  -7   2        0.09        0.10      0.65 o 
  -7  -7   2       17.39       16.38      1.15 o 
  -6  -7   2        0.59       -0.72      0.72 o 
  -5  -7   2       70.23       58.25      2.31 o 
  -4  -7   2       69.26       56.71      2.62 o 
  -3  -7   2        0.80        1.65      0.52 o 
  -2  -7   2      276.59      266.27      5.41 o 
  -1  -7   2        4.74        3.94      0.28 o 
   0  -7   2      120.96      113.16      1.48 o 
   1  -7   2       14.39        9.40      0.45 o 
   2  -7   2       53.84       48.61      1.16 o 
   3  -7   2       10.18        9.73      0.62 o 
   4  -7   2       70.20       56.38      1.45 o 
   5  -7   2       81.24       81.15      1.30 o 
   6  -7   2       37.06       33.82      0.69 o 
   7  -7   2       18.10       19.96      0.86 o 
   8  -7   2       81.59       74.74      1.58 o 
   9  -7   2        8.93       10.86      0.81 o 
  10  -7   2        1.13        1.00      0.48 o 
  11  -7   2       10.21        9.23      1.24 o 
  12  -7   2        0.91       -0.51      0.80 o 
  13  -7   2        7.92        9.77      0.86 o 
  -9  -6   2        0.17        0.56      0.66 o 
  -8  -6   2        2.30        2.43      0.70 o 
  -7  -6   2        1.56        0.80      0.62 o 
  -6  -6   2        1.51        1.01      1.01 o 
  -5  -6   2        0.91        1.54      0.58 o 
  -4  -6   2        0.33        0.94      0.52 o 
  -3  -6   2       93.76      100.27      2.45 o 
  -2  -6   2       59.68       72.67      1.28 o 
  -1  -6   2      291.70      320.88      3.59 o 
   0  -6   2      121.54      111.44      1.46 o 
   1  -6   2       47.43       54.40      1.40 o 
   2  -6   2      372.13      418.03      7.39 o 
   3  -6   2       61.48       47.36      1.30 o 
   4  -6   2      610.60      611.05      7.55 o 
   5  -6   2      218.32      195.90      2.64 o 
   6  -6   2      719.42      678.87      8.44 o 
   7  -6   2        3.08        2.69      0.36 o 
   8  -6   2        8.70        8.23      0.52 o 
   9  -6   2       23.62       24.99      0.91 o 
  10  -6   2        4.98        3.25      0.73 o 
  11  -6   2        1.01        1.98      0.67 o 
  12  -6   2        0.80        1.47      0.68 o 
  13  -6   2        0.35        0.49      0.62 o 
  -9  -5   2        1.44        1.39      0.70 o 
  -8  -5   2        6.20        6.40      0.80 o 
  -7  -5   2       74.77       57.94      1.84 o 
  -6  -5   2        0.42        0.66      0.52 o 
  -5  -5   2        6.82        9.85      0.82 o 
  -4  -5   2       97.78       93.06      2.35 o 
  -3  -5   2        3.73        7.26      0.57 o 
  -2  -5   2       53.86       58.34      1.18 o 
  -1  -5   2      155.08      159.08      1.88 o 
   0  -5   2      418.29      440.44      4.99 o 
   1  -5   2        2.15        1.84      0.18 o 
   2  -5   2      143.52      141.55      2.89 o 
   3  -5   2      843.59      853.40     14.48 o 
   4  -5   2       54.13       59.04      0.86 o 
   5  -5   2      312.37      322.69      4.16 o 
   6  -5   2        5.35        4.13      0.40 o 
   7  -5   2       13.55       14.56      0.64 o 
   8  -5   2        1.92        3.00      0.47 o 
   9  -5   2        6.84        6.58      0.60 o 
  10  -5   2       29.75       27.93      1.46 o 
  11  -5   2        0.73        0.91      0.60 o 
  12  -5   2        1.88        2.50      0.64 o 
  13  -5   2       13.53       21.22      1.70 o 
 -10  -4   2        2.45        2.53      1.77 o 
  -9  -4   2        3.33        3.69      0.89 o 
  -8  -4   2        8.02        9.93      0.80 o 
  -7  -4   2        0.76        0.90      0.47 o 
  -6  -4   2       15.70       12.39      0.71 o 
  -5  -4   2        1.83        2.84      0.36 o 
  -4  -4   2       80.33       82.62      1.19 o 
  -3  -4   2      476.37      558.51      6.14 o 
  -2  -4   2       29.46       37.82      1.12 o 
  -1  -4   2      150.81      150.90      1.62 o 
   0  -4   2      228.43      231.72      2.97 o 
   1  -4   2      171.66      189.80      2.96 o 
   2  -4   2       53.07       50.18      0.85 o 
   3  -4   2      474.52      436.72      5.85 o 
   4  -4   2     2541.42     2541.80     28.63 o 
   5  -4   2      218.28      255.77      3.52 o 
   6  -4   2       41.94       46.35      0.96 o 
   7  -4   2       91.19       82.54      2.02 o 
   8  -4   2        7.92        8.20      0.59 o 
   9  -4   2        3.08        2.88      0.49 o 
  10  -4   2        5.76        5.75      0.86 o 
  11  -4   2       12.49       11.14      0.99 o 
  12  -4   2        1.60        2.32      0.64 o 
 -11  -3   2        1.91        0.76      1.77 o 
 -10  -3   2       12.64       10.39      2.28 o 
  -9  -3   2       22.97       16.21      2.28 o 
  -8  -3   2        1.99        2.01      0.49 o 
  -7  -3   2        0.07       -0.38      0.58 o 
  -6  -3   2       74.05       74.49      1.44 o 
  -5  -3   2      196.51      212.49      2.67 o 
  -4  -3   2        4.67        3.33      0.28 o 
  -3  -3   2       95.18       71.28      1.43 o 
  -2  -3   2     1159.50     1265.24     12.55 o 
  -1  -3   2        0.34        0.48      0.08 o 
   0  -3   2     1146.05     1140.98     13.25 o 
   1  -3   2      986.90     1053.11     15.14 o 
   2  -3   2     1689.50     1577.75     18.64 o 
   3  -3   2     1630.30     1497.95     16.95 o 
   4  -3   2      232.94      251.34      2.83 o 
   5  -3   2      203.62      229.79      3.85 o 
   6  -3   2        7.91        1.96      0.32 o 
   7  -3   2        1.17        0.01      0.48 o 
   8  -3   2       37.44       36.58      1.10 o 
   9  -3   2       85.50       85.24      1.66 o 
  10  -3   2       82.34       81.71      1.79 o 
  11  -3   2      117.14      134.53      2.57 o 
  12  -3   2        3.50        6.84      2.28 o 
 -11  -2   2        0.18        1.01      1.77 o 
 -10  -2   2        2.33        1.27      1.52 o 
  -9  -2   2        3.36        1.01      1.27 o 
  -8  -2   2       11.07       11.20      0.79 o 
  -7  -2   2        1.42        2.10      0.44 o 
  -6  -2   2      160.70      153.13      2.05 o 
  -5  -2   2       34.17       47.01      0.78 o 
  -4  -2   2       34.63       39.66      1.20 o 
  -3  -2   2      144.08      165.12      1.70 o 
  -2  -2   2      587.57      580.03      5.52 o 
  -1  -2   2      801.02      786.51      7.82 o 
   0  -2   2      701.70      745.41     18.03 o 
   1  -2   2     6101.83     5828.75     62.07 o 
   2  -2   2     4391.37     4174.22     43.64 o 
   3  -2   2      832.01      843.55      8.88 o 
   4  -2   2      124.04      106.09      1.38 o 
   5  -2   2       29.10       28.67      0.68 o 
   6  -2   2      134.03      106.31      1.93 o 
   7  -2   2        8.98       11.82      0.42 o 
   8  -2   2       23.06       23.86      0.98 o 
   9  -2   2      180.99      187.39      3.07 o 
  10  -2   2        1.27        3.25      0.63 o 
  11  -2   2        0.25        1.01      1.77 o 
  12  -2   2        2.19        5.07      2.28 o 
 -12  -1   2        1.95        1.52      2.03 o 
 -11  -1   2        2.30        3.55      1.77 o 
 -10  -1   2       13.50       11.91      2.03 o 
  -9  -1   2       14.21       12.16      1.77 o 
  -8  -1   2       73.03       74.20      1.67 o 
  -7  -1   2       43.27       37.63      0.89 o 
  -6  -1   2        7.20       11.58      0.50 o 
  -5  -1   2       21.04       20.10      0.96 o 
  -4  -1   2      807.32      843.38      9.65 o 
  -3  -1   2      790.64      784.52      8.43 o 
  -2  -1   2     5393.89     5408.05     53.43 o 
  -1  -1   2      563.97      565.01      5.91 o 
   0  -1   2      547.28      517.83      6.64 o 
   1  -1   2     1490.54     1457.61     16.17 o 
   2  -1   2      500.11      468.26      6.09 o 
   3  -1   2       43.21       51.87      0.77 o 
   4  -1   2       57.23       72.73      1.38 o 
   5  -1   2        3.09        1.49      0.17 o 
   6  -1   2       28.42       26.94      0.84 o 
   7  -1   2      313.79      301.03      4.06 o 
   8  -1   2      479.00      456.90      6.70 o 
   9  -1   2      271.89      265.59      5.65 o 
  10  -1   2        2.92        4.56      1.77 o 
  11  -1   2        0.39       -1.52      1.52 o 
 -12   0   2        7.06        8.36      2.03 o 
 -11   0   2        0.50       -1.52      1.52 o 
 -10   0   2       31.28       29.39      2.79 o 
  -9   0   2       75.14       71.68      1.65 o 
  -8   0   2       32.92       40.12      0.94 o 
  -7   0   2        2.08        1.90      0.28 o 
  -6   0   2      109.60      107.57      1.56 o 
  -5   0   2       77.51       81.96      1.21 o 
  -4   0   2      859.58      833.01     10.22 o 
  -3   0   2      538.36      514.41      5.92 o 
  -2   0   2       61.86       71.56      0.88 o 
  -1   0   2     5339.65     5056.25     59.65 o 
   0   0   2     2313.20     2365.73     26.21 o 
   1   0   2     2127.81     2222.64     25.49 o 
   2   0   2      502.93      470.09      6.97 o 
   3   0   2       97.41       89.19      1.36 o 
   4   0   2      176.32      167.13      2.01 o 
   5   0   2      194.97      202.39      2.52 o 
   6   0   2       47.98       45.40      0.83 o 
   7   0   2      217.93      219.00      2.83 o 
   8   0   2        0.09        2.60      0.97 o 
   9   0   2        2.50        3.80      1.52 o 
  10   0   2        2.89        1.01      1.52 o 
  11   0   2        0.02       -0.25      1.52 o 
 -12   1   2       16.97       19.76      2.79 o 
 -11   1   2        7.57        4.84      1.03 o 
 -10   1   2       43.48       46.97      1.35 o 
  -9   1   2      125.81      118.13      2.21 o 
  -8   1   2        0.63       -0.39      0.39 o 
  -7   1   2      150.91      151.32      2.07 o 
  -6   1   2      199.53      196.98      2.69 o 
  -5   1   2        2.97        1.01      0.16 o 
  -4   1   2       16.09        9.89      0.30 o 
  -3   1   2       15.63       15.54      0.31 o 
  -2   1   2      228.87      199.25      2.19 o 
  -1   1   2     6571.25     6697.96     73.27 o 
   0   1   2     2653.68     2798.27     34.76 o 
   1   1   2      718.57      797.09      9.21 o 
   2   1   2     1109.01     1163.74     10.89 o 
   3   1   2        4.73        4.15      0.22 o 
   4   1   2      107.15       95.50      1.38 o 
   5   1   2       11.47       10.81      0.46 o 
   6   1   2      112.36      106.72      1.70 o 
   7   1   2      402.43      402.31     11.28 o 
   8   1   2       14.78       19.76      2.28 o 
   9   1   2        1.25        0.51      1.27 o 
  10   1   2       11.43       10.39      2.28 o 
  11   1   2        0.09        1.01      2.03 o 
 -13   2   2        0.43        0.25      1.77 o 
 -12   2   2        0.33       -0.18      0.88 o 
 -11   2   2        7.28        6.28      0.94 o 
 -10   2   2        6.85        5.29      0.60 o 
  -9   2   2        2.01        1.70      0.45 o 
  -8   2   2      127.73      113.20      2.06 o 
  -7   2   2      108.10      114.40      1.63 o 
  -6   2   2      272.53      286.12      3.49 o 
  -5   2   2        5.77        6.32      0.25 o 
  -4   2   2       29.17       27.48      0.50 o 
  -3   2   2      766.64      788.74      8.30 o 
  -2   2   2        6.97        6.25      0.24 o 
  -1   2   2      354.34      398.32      5.56 o 
   0   2   2      270.20      259.47      2.69 o 
   1   2   2     1216.00     1218.98     12.14 o 
   2   2   2       62.65       47.11      0.65 o 
   3   2   2      316.92      351.73      3.92 o 
   4   2   2      181.70      199.62      2.47 o 
   5   2   2        0.05        0.27      0.32 o 
   6   2   2        9.79       11.62      0.85 o 
   7   2   2       85.14       88.64      4.31 o 
   8   2   2        4.68        4.17      0.84 o 
   9   2   2        0.95        4.05      1.52 o 
  10   2   2       29.01       33.70      3.55 o 
 -13   3   2        1.15        1.19      1.07 o 
 -12   3   2        1.55        1.15      0.81 o 
 -11   3   2        2.81        3.70      0.62 o 
 -10   3   2        0.37       -0.04      0.45 o 
  -9   3   2        3.19        3.51      0.45 o 
  -8   3   2       63.06       52.33      1.12 o 
  -7   3   2        1.51        1.25      0.19 o 
  -6   3   2       13.05       20.41      0.51 o 
  -5   3   2      167.00      168.00      2.29 o 
  -4   3   2     1172.54     1090.89     12.38 o 
  -3   3   2     1075.75     1101.93     13.60 o 
  -2   3   2     2505.86     2583.17     28.41 o 
  -1   3   2     2534.00     2709.00     47.59 o 
   0   3   2      130.28      123.01      1.60 o 
   1   3   2      198.16      224.86      2.60 o 
   2   3   2       91.24      106.28      1.27 o 
   3   3   2       54.38       49.42      0.78 o 
   4   3   2       61.66       72.20      1.49 o 
   5   3   2      241.79      237.53      5.02 o 
   6   3   2      274.96      283.60      5.87 o 
   7   3   2       30.20       32.35      1.64 o 
   8   3   2        1.96        1.57      0.84 o 
   9   3   2        0.05        0.76      1.52 o 
 -13   4   2        0.63        1.25      1.15 o 
 -12   4   2        0.72        0.22      0.65 o 
 -11   4   2        0.11       -0.46      0.46 o 
 -10   4   2       33.36       30.31      1.07 o 
  -9   4   2       93.97       90.00      1.84 o 
  -8   4   2       12.82       10.85      0.55 o 
  -7   4   2       41.16       40.67      0.81 o 
  -6   4   2        2.87        1.38      0.35 o 
  -5   4   2      386.02      398.64      4.72 o 
  -4   4   2      364.69      407.78      4.65 o 
  -3   4   2      416.18      393.88      6.27 o 
  -2   4   2      674.09      691.65      8.95 o 
  -1   4   2     1288.68     1290.69     15.84 o 
   0   4   2      119.59      109.51      1.39 o 
   1   4   2       92.72       88.52      1.36 o 
   2   4   2      218.16      246.36      2.89 o 
   3   4   2        1.15        1.54      0.47 o 
   4   4   2        2.08        1.22      0.52 o 
   5   4   2       57.42       60.28      2.09 o 
   6   4   2        0.39       -0.36      0.61 o 
   7   4   2       18.35       19.11      1.65 o 
   8   4   2       13.26       12.20      1.22 o 
   9   4   2        1.56        1.01      1.77 o 
 -13   5   2       13.58       15.77      1.14 o 
 -12   5   2        0.15       -0.64      0.64 o 
 -11   5   2        3.32        2.81      0.66 o 
 -10   5   2        7.19        8.97      0.77 o 
  -9   5   2        0.14       -0.40      0.40 o 
  -8   5   2       11.42       13.12      0.63 o 
  -7   5   2        1.24        1.58      0.25 o 
  -6   5   2      135.83      125.31      1.83 o 
  -5   5   2      134.73      138.40      1.78 o 
  -4   5   2      779.59      813.85     13.42 o 
  -3   5   2     1661.97     1788.84     21.06 o 
  -2   5   2      169.71      170.31      2.48 o 
  -1   5   2        0.88        2.09      0.21 o 
   0   5   2      115.04      130.77      1.76 o 
   1   5   2        4.75        4.45      0.33 o 
   2   5   2       32.37       31.88      1.26 o 
   3   5   2        2.08        2.17      0.52 o 
   4   5   2      517.05      518.50     10.06 o 
   5   5   2        7.69       10.89      1.15 o 
   6   5   2        0.64        0.86      1.39 o 
   7   5   2        1.10        4.01      1.03 o 
   8   5   2        0.25       -0.51      0.84 o 
 -13   6   2        0.77        0.67      0.73 o 
 -12   6   2        6.15        4.90      0.82 o 
 -11   6   2       32.91       32.13      1.34 o 
 -10   6   2        2.46        1.59      0.59 o 
  -9   6   2        1.57        1.28      0.50 o 
  -8   6   2       12.61       13.25      0.74 o 
  -7   6   2       59.22       61.37      1.14 o 
  -6   6   2      298.21      295.41      3.89 o 
  -5   6   2      201.69      189.45      2.43 o 
  -4   6   2      154.70      149.84      1.80 o 
  -3   6   2      124.39      120.67      1.68 o 
  -2   6   2        8.44        9.69      0.43 o 
  -1   6   2      631.52      652.43      8.34 o 
   0   6   2      422.63      440.65      6.34 o 
   1   6   2      634.25      646.12     11.92 o 
   2   6   2       14.43       16.68      1.02 o 
   3   6   2       12.75       19.11      1.34 o 
   4   6   2       22.52       22.25      1.25 o 
   5   6   2       38.82       36.72      1.95 o 
   6   6   2        4.88        4.51      0.97 o 
   7   6   2        0.48        1.34      0.97 o 
 -13   7   2        3.59        2.85      1.15 o 
 -12   7   2        1.82        1.50      0.68 o 
 -11   7   2        2.63        2.53      0.66 o 
 -10   7   2        6.17        6.76      0.74 o 
  -9   7   2       42.44       43.32      2.08 o 
  -8   7   2       52.93       50.46      1.56 o 
  -7   7   2      109.21      101.87      1.97 o 
  -6   7   2        4.75        3.19      0.63 o 
  -5   7   2        1.47        1.13      0.40 o 
  -4   7   2        0.10        0.60      0.27 o 
  -3   7   2        0.32       -0.15      0.76 o 
  -2   7   2       75.73       76.10      1.85 o 
  -1   7   2      224.39      219.77      4.06 o 
   0   7   2       47.83       52.31      2.66 o 
   1   7   2      120.81      124.35      3.75 o 
   2   7   2      272.93      284.72      7.29 o 
   3   7   2       26.41       24.93      2.03 o 
   4   7   2       11.68       12.92      1.77 o 
   5   7   2       21.86       27.87      2.28 o 
   6   7   2       14.01       14.44      2.03 o 
 -12   8   2        0.49        1.03      0.77 o 
 -11   8   2        0.01       -0.05      0.60 o 
 -10   8   2       11.00        9.74      1.04 o 
  -9   8   2        1.18        1.22      0.61 o 
  -8   8   2       80.75       75.26      2.05 o 
  -7   8   2        1.55        2.06      0.77 o 
  -6   8   2        0.87        0.00      0.91 o 
  -5   8   2       37.87       31.77      1.00 o 
  -4   8   2        6.01       17.99      1.52 o 
  -3   8   2      145.92      135.18      3.58 o 
  -2   8   2      160.03      153.90      4.81 o 
  -1   8   2      420.85      405.88     12.92 o 
   0   8   2        0.16        0.76      1.01 o 
   1   8   2        0.67       -1.01      1.01 o 
   2   8   2       22.64       20.02      2.03 o 
   3   8   2        4.38        4.56      1.27 o 
   4   8   2        2.33        4.31      1.27 o 
   5   8   2        9.13       12.16      2.03 o 
 -12   9   2        2.23        3.23      1.03 o 
 -11   9   2        0.13       -0.57      0.67 o 
 -10   9   2        4.56        5.49      0.89 o 
  -9   9   2       26.40       23.67      1.23 o 
  -8   9   2        0.12       -0.52      0.52 o 
  -7   9   2       30.48       33.32      1.87 o 
  -6   9   2        8.07        8.01      0.61 o 
  -5   9   2        1.36        1.46      0.91 o 
  -4   9   2        2.10        2.15      0.72 o 
  -3   9   2        9.13        8.42      1.77 o 
  -2   9   2       19.80       14.69      1.52 o 
  -1   9   2        0.15       -0.51      1.01 o 
   0   9   2        1.93        1.52      1.01 o 
   1   9   2       17.91       19.76      2.03 o 
   2   9   2       15.42       17.74      2.03 o 
   3   9   2       18.84       22.04      2.28 o 
 -11  10   2        0.87        1.20      0.82 o 
 -10  10   2        2.72        1.01      0.74 o 
  -9  10   2        1.59        2.01      0.70 o 
  -8  10   2        1.03        0.17      0.62 o 
  -7  10   2        5.99        4.04      0.56 o 
  -6  10   2        5.27        4.37      0.62 o 
  -5  10   2        0.00        0.76      0.72 o 
  -4  10   2       22.11       17.74      1.77 o 
  -3  10   2        8.28        5.83      1.27 o 
  -2  10   2        3.02        3.29      1.27 o 
  -1  10   2        2.38        4.05      1.27 o 
   0  10   2        9.56        7.35      1.52 o 
   1  10   2        8.43       12.41      1.77 o 
   2  10   2        0.51        1.27      1.27 o 
 -10  11   2        0.42        0.26      0.76 o 
  -9  11   2        2.11        2.25      0.74 o 
  -8  11   2        2.75        1.74      0.70 o 
  -7  11   2        0.23        0.60      0.65 o 
  -6  11   2        1.03        0.25      0.79 o 
  -5  11   2        2.64        2.28      1.27 o 
  -4  11   2        0.02        0.25      1.01 o 
  -3  11   2       13.46       13.17      1.77 o 
  -2  11   2        0.20       -0.51      1.01 o 
  -1  11   2        2.44        3.29      1.52 o 
   0  11   2        3.20        5.07      1.52 o 
  -8  12   2        1.31        1.06      0.84 o 
  -6  12   2        0.02        1.27      1.27 o 
  -5  12   2        2.42        1.27      1.27 o 
  -4  12   2        0.22        0.00      1.27 o 
  -3  12   2        1.05       -0.76      1.27 o 
   3 -14   3        2.02        3.80      1.52 o 
   4 -14   3        0.44        0.76      1.27 o 
   5 -14   3       15.83       20.78      2.03 o 
   6 -14   3        0.46        0.25      0.51 o 
   7 -14   3        0.97        1.24      0.45 o 
   0 -13   3        0.79       -1.01      1.01 o 
   1 -13   3        0.39        0.51      1.27 o 
   2 -13   3        3.64        2.53      1.27 o 
   3 -13   3       12.76       12.41      1.77 o 
   4 -13   3        6.17        2.53      1.27 o 
   5 -13   3        0.22        0.25      0.76 o 
   6 -13   3        0.15        0.28      0.89 o 
   7 -13   3        4.20        3.85      1.00 o 
   8 -13   3        0.54        0.46      0.37 o 
   9 -13   3        5.05        7.27      0.65 o 
  -2 -12   3        0.00       -1.01      1.01 o 
  -1 -12   3        4.99        5.57      1.52 o 
   0 -12   3        6.01        4.05      1.52 o 
   1 -12   3        0.06       -1.01      1.01 o 
   2 -12   3       20.25       20.78      2.03 o 
   3 -12   3        3.43        1.77      1.01 o 
   4 -12   3        0.00       -0.35      0.47 o 
   5 -12   3       16.48       14.92      0.92 o 
   6 -12   3        0.35       -0.40      0.61 o 
   7 -12   3        0.31        0.19      0.36 o 
   8 -12   3        1.27        0.88      0.39 o 
   9 -12   3        0.64        0.58      0.48 o 
  10 -12   3        9.21        7.22      0.68 o 
  11 -12   3        1.48        2.03      1.01 o 
  -4 -11   3        3.57        1.79      0.80 o 
  -3 -11   3        5.04        5.11      1.52 o 
  -2 -11   3       12.35       11.59      1.90 o 
  -1 -11   3        0.44       -0.17      0.79 o 
   0 -11   3        1.94        1.90      0.90 o 
   1 -11   3        0.00        1.72      1.65 o 
   2 -11   3       30.84       32.72      1.69 o 
   3 -11   3        5.59        7.62      0.80 o 
   4 -11   3        0.39       -0.40      0.40 o 
   5 -11   3       23.29       20.15      0.92 o 
   6 -11   3        0.00       -0.36      0.36 o 
   7 -11   3        3.14        2.43      0.38 o 
   8 -11   3        1.58        1.44      0.41 o 
   9 -11   3       14.87       13.46      0.85 o 
  10 -11   3        0.40        0.72      0.55 o 
  11 -11   3       23.28       26.37      1.32 o 
  -5 -10   3        2.59        2.71      0.82 o 
  -4 -10   3        0.06       -0.51      0.79 o 
  -3 -10   3       20.68       18.81      1.51 o 
  -2 -10   3        4.33        3.36      1.65 o 
  -1 -10   3       50.37       45.28      4.43 o 
   0 -10   3       57.93       57.19      3.55 o 
   1 -10   3       26.10       27.15      4.94 o 
   2 -10   3       27.62       28.36      0.95 o 
   3 -10   3       71.21       64.93      1.53 o 
   4 -10   3       10.75        9.75      0.58 o 
   5 -10   3        5.29        7.02      0.54 o 
   6 -10   3        0.61       -0.20      0.28 o 
   7 -10   3       38.44       36.49      1.12 o 
   8 -10   3       33.91       30.22      0.97 o 
   9 -10   3        4.43        3.70      0.57 o 
  10 -10   3        6.73        8.24      0.73 o 
  11 -10   3        1.71        2.18      0.51 o 
  12 -10   3        0.31       -0.59      0.68 o 
  -6  -9   3        0.29        0.25      0.77 o 
  -5  -9   3        2.23        0.71      0.62 o 
  -4  -9   3       46.68       40.06      2.15 o 
  -3  -9   3       21.64       20.74      1.40 o 
  -2  -9   3       17.74       18.01      1.40 o 
  -1  -9   3      305.45      296.53     11.40 o 
   0  -9   3       13.22       11.58      0.97 o 
   1  -9   3        0.46        0.62      0.19 o 
   2  -9   3      107.79      103.92      2.40 o 
   3  -9   3       15.19       15.14      0.71 o 
   4  -9   3        6.98        7.37      0.62 o 
   5  -9   3       53.50       51.45      1.07 o 
   6  -9   3        7.61       11.73      0.46 o 
   7  -9   3       77.46       69.09      1.47 o 
   8  -9   3       11.50        8.80      0.65 o 
   9  -9   3        7.43        5.85      0.81 o 
  10  -9   3       11.90       10.70      0.68 o 
  11  -9   3        0.00       -0.30      0.49 o 
  12  -9   3        0.00       -0.21      0.55 o 
  -7  -8   3        1.45        0.42      0.70 o 
  -6  -8   3        0.18        0.38      0.62 o 
  -5  -8   3       12.98        9.39      1.14 o 
  -4  -8   3        0.31        0.47      0.63 o 
  -3  -8   3       60.77       44.48      1.68 o 
  -2  -8   3        6.44        4.06      1.65 o 
  -1  -8   3       19.72       20.16      0.81 o 
   0  -8   3      150.37      144.97      2.20 o 
   1  -8   3      138.88      139.17      2.45 o 
   2  -8   3       83.30       77.46      1.58 o 
   3  -8   3       19.30       13.75      0.59 o 
   4  -8   3        9.02        9.54      0.57 o 
   5  -8   3        9.51        8.46      0.31 o 
   6  -8   3      156.11      148.87      2.18 o 
   7  -8   3       76.53       72.70      1.52 o 
   8  -8   3       16.19       17.75      0.78 o 
   9  -8   3        0.38        0.38      0.39 o 
  10  -8   3        4.05        3.66      0.59 o 
  11  -8   3        1.33        0.58      0.50 o 
  12  -8   3        1.88        3.15      0.62 o 
  -8  -7   3        7.13        9.75      0.97 o 
  -7  -7   3       11.42       13.19      1.14 o 
  -6  -7   3        9.96        5.27      0.77 o 
  -5  -7   3       40.32       33.14      2.86 o 
  -4  -7   3       34.03       33.37      1.38 o 
  -3  -7   3      206.45      196.89      4.34 o 
  -2  -7   3        0.75        0.36      0.22 o 
  -1  -7   3       11.06       13.33      0.47 o 
   0  -7   3      325.80      323.43      4.41 o 
   1  -7   3        5.12       10.84      0.50 o 
   2  -7   3      336.36      359.55      5.55 o 
   3  -7   3        0.01        0.52      0.24 o 
   4  -7   3        0.04       -0.25      0.25 o 
   5  -7   3      195.82      186.26      2.57 o 
   6  -7   3      102.64       97.75      1.52 o 
   7  -7   3        4.16        4.48      0.38 o 
   8  -7   3       73.67       65.35      2.10 o 
   9  -7   3        3.78        5.32      0.52 o 
  10  -7   3        0.43       -0.25      0.58 o 
  11  -7   3        0.78        0.94      0.59 o 
  12  -7   3        0.08        0.31      0.57 o 
  -9  -6   3        4.09        2.81      1.03 o 
  -8  -6   3        5.48        4.67      0.80 o 
  -7  -6   3        0.65        1.58      0.65 o 
  -6  -6   3        1.35        0.86      0.49 o 
  -5  -6   3        0.02        0.51      0.43 o 
  -4  -6   3        1.19        0.85      0.43 o 
  -3  -6   3      131.07      126.69      2.33 o 
  -2  -6   3      299.29      295.70      3.52 o 
  -1  -6   3      304.47      306.52      3.92 o 
   0  -6   3      530.72      569.15      7.02 o 
   1  -6   3       40.84       38.05      0.84 o 
   2  -6   3        7.94        5.79      0.72 o 
   3  -6   3      252.99      304.91      4.20 o 
   4  -6   3       81.21       72.53      1.07 o 
   5  -6   3       38.94       35.24      1.00 o 
   6  -6   3        7.77        9.29      0.41 o 
   7  -6   3       34.54       38.61      1.03 o 
   8  -6   3        2.14        3.32      0.48 o 
   9  -6   3        0.63        0.48      0.42 o 
  10  -6   3        4.79        2.72      0.55 o 
  11  -6   3        1.66        1.43      0.54 o 
  12  -6   3       10.18        9.81      0.81 o 
 -10  -5   3        0.79        0.51      1.77 o 
  -9  -5   3       10.41        8.90      1.90 o 
  -8  -5   3        0.06        1.27      0.76 o 
  -7  -5   3       27.06       21.66      1.34 o 
  -6  -5   3        0.00       -0.49      0.49 o 
  -5  -5   3       25.00       23.41      0.89 o 
  -4  -5   3      147.12      147.08      2.32 o 
  -3  -5   3        0.32        1.26      0.18 o 
  -2  -5   3      123.87      141.66      1.60 o 
  -1  -5   3      123.16      130.59      1.66 o 
   0  -5   3      286.52      315.05      3.64 o 
   1  -5   3       69.68       90.62      1.61 o 
   2  -5   3      670.86      700.17      9.15 o 
   3  -5   3      757.99      743.73      8.94 o 
   4  -5   3      336.48      326.18      3.82 o 
   5  -5   3        2.20        2.69      0.25 o 
   6  -5   3      934.21      909.94     11.20 o 
   7  -5   3      110.22      110.88      1.84 o 
   8  -5   3        3.07        2.90      0.40 o 
   9  -5   3        6.69        6.62      0.52 o 
  10  -5   3        4.81        3.92      0.52 o 
  11  -5   3        1.14        1.62      0.56 o 
  12  -5   3       24.28       32.56      1.22 o 
 -10  -4   3        0.10        1.01      1.52 o 
  -9  -4   3        0.73        0.17      0.68 o 
  -8  -4   3        1.69        0.51      0.68 o 
  -7  -4   3        0.01       -0.04      0.55 o 
  -6  -4   3        9.09        8.97      0.60 o 
  -5  -4   3      308.92      316.63      4.58 o 
  -4  -4   3        0.10        0.13      0.23 o 
  -3  -4   3      143.67      185.71      2.20 o 
  -2  -4   3     1437.54     1396.42     13.10 o 
  -1  -4   3       74.96       72.55      1.07 o 
   0  -4   3      241.87      251.43      3.87 o 
   1  -4   3      694.70      752.92     17.33 o 
   2  -4   3        5.57        8.32      0.29 o 
   3  -4   3        7.03        6.81      0.36 o 
   4  -4   3      780.34      734.56      8.29 o 
   5  -4   3      390.90      385.85      4.66 o 
   6  -4   3       47.31       58.49      1.40 o 
   7  -4   3       26.47       24.76      0.74 o 
   8  -4   3       47.33       41.46      1.03 o 
   9  -4   3        3.93        4.45      0.53 o 
  10  -4   3       41.59       46.33      1.40 o 
  11  -4   3       69.19       73.65      1.79 o 
  12  -4   3        0.12        3.04      2.03 o 
 -11  -3   3        0.10       -1.52      1.52 o 
 -10  -3   3       10.74        8.11      2.03 o 
  -9  -3   3        8.59        5.20      0.88 o 
  -8  -3   3       45.98       35.52      1.69 o 
  -7  -3   3       37.83       32.88      1.04 o 
  -6  -3   3       61.88       59.30      1.39 o 
  -5  -3   3       54.43       75.43      1.28 o 
  -4  -3   3      104.62      146.23      1.84 o 
  -3  -3   3       42.50       55.34      0.87 o 
  -2  -3   3      406.41      403.62      4.44 o 
  -1  -3   3      659.20      701.10      8.50 o 
   0  -3   3      108.32      104.29      3.20 o 
   1  -3   3       24.11       19.84      0.61 o 
   2  -3   3      462.45      427.33      5.19 o 
   3  -3   3        2.06        8.36      1.01 o 
   4  -3   3     2577.22     2525.46     26.32 o 
   5  -3   3      387.75      398.15      4.42 o 
   6  -3   3        0.24        0.46      0.19 o 
   7  -3   3        0.07       -0.26      0.26 o 
   8  -3   3        4.35        4.81      0.59 o 
   9  -3   3      108.36      118.31      2.20 o 
  10  -3   3       33.07       42.62      1.29 o 
  11  -3   3        0.00        0.00      1.52 o 
  12  -3   3        0.90        1.77      1.77 o 
 -11  -2   3       15.37       15.20      2.53 o 
 -10  -2   3        2.63        2.53      1.52 o 
  -9  -2   3        6.98        6.54      0.88 o 
  -8  -2   3       46.74       45.63      1.31 o 
  -7  -2   3       35.09       36.00      0.95 o 
  -6  -2   3        5.78        5.57      0.36 o 
  -5  -2   3       99.01      113.40      1.60 o 
  -4  -2   3     1278.52     1381.35     15.70 o 
  -3  -2   3        0.04        0.32      0.15 o 
  -2  -2   3       27.79       34.77      0.59 o 
  -1  -2   3     1570.71     1605.26     20.62 o 
   0  -2   3      305.86      304.84      4.47 o 
   1  -2   3     1336.60     1254.18     16.36 o 
   2  -2   3       11.94        8.47      0.35 o 
   3  -2   3      236.12      247.27      2.80 o 
   4  -2   3      626.13      574.41      6.21 o 
   5  -2   3        0.33        1.71      0.18 o 
   6  -2   3       16.09       15.13      0.47 o 
   7  -2   3       88.65       91.41      1.40 o 
   8  -2   3       71.41       69.27      1.57 o 
   9  -2   3      232.13      239.60      3.78 o 
  10  -2   3        7.12        7.60      2.03 o 
  11  -2   3       22.34       19.51      2.79 o 
 -12  -1   3        2.56        2.53      1.77 o 
 -11  -1   3        6.29        5.83      2.03 o 
 -10  -1   3       55.67       48.64      3.55 o 
  -9  -1   3      175.28      180.02      4.14 o 
  -8  -1   3       33.52       31.20      0.85 o 
  -7  -1   3       71.31       63.54      1.20 o 
  -6  -1   3      413.11      410.91      5.28 o 
  -5  -1   3        0.01        0.96      0.21 o 
  -4  -1   3       90.45       93.07      1.32 o 
  -3  -1   3      430.66      468.95      5.12 o 
  -2  -1   3      156.95      168.05      2.06 o 
  -1  -1   3       54.52       55.77      1.04 o 
   0  -1   3      149.49      132.21      2.05 o 
   1  -1   3     1827.46     1846.58     29.91 o 
   2  -1   3      178.71      175.64      2.66 o 
   3  -1   3      140.17      141.88      2.61 o 
   4  -1   3      401.49      391.18      5.74 o 
   5  -1   3        2.04        2.92      0.36 o 
   6  -1   3       48.39       45.19      0.97 o 
   7  -1   3      339.78      349.93      4.69 o 
   8  -1   3        1.92        2.98      0.45 o 
   9  -1   3        0.91        2.53      1.77 o 
  10  -1   3       20.10       20.02      2.79 o 
  11  -1   3        3.74        3.80      2.03 o 
 -12   0   3        0.14        0.00      1.52 o 
 -11   0   3        9.77       12.41      2.28 o 
 -10   0   3       12.50       12.61      1.90 o 
  -9   0   3        0.69       -0.37      0.42 o 
  -8   0   3       32.75       31.56      0.82 o 
  -7   0   3       43.32       45.54      0.96 o 
  -6   0   3      218.17      226.37      2.89 o 
  -5   0   3        0.13        0.65      0.26 o 
  -4   0   3      155.06      178.32      2.23 o 
  -3   0   3      152.72      152.10      2.03 o 
  -2   0   3     3286.66     3277.21     38.29 o 
  -1   0   3     5944.07     5949.22     84.29 o 
   0   0   3      796.80      825.32     10.12 o 
   1   0   3       39.47       31.34      0.91 o 
   2   0   3      218.64      251.89      5.45 o 
   3   0   3       89.20       77.30      1.59 o 
   4   0   3       23.47       24.82      0.69 o 
   5   0   3        1.44        2.24      0.38 o 
   6   0   3       39.29       33.05      0.83 o 
   7   0   3       86.81       84.27      1.54 o 
   8   0   3      231.27      237.14      9.37 o 
   9   0   3       97.60       85.89      4.81 o 
  10   0   3        4.54        4.31      1.77 o 
  11   0   3        7.31        7.85      2.28 o 
 -12   1   3        9.59        8.61      2.03 o 
 -11   1   3       31.37       34.11      2.01 o 
 -10   1   3       22.80       23.82      1.27 o 
  -9   1   3        0.74        0.70      0.44 o 
  -8   1   3       39.89       39.77      0.92 o 
  -7   1   3        2.56        4.70      0.30 o 
  -6   1   3      174.40      180.12      2.34 o 
  -5   1   3        0.00        0.05      0.13 o 
  -4   1   3       23.16       21.39      0.43 o 
  -3   1   3      169.78      165.57      1.90 o 
  -2   1   3        0.04        1.94      0.20 o 
  -1   1   3      370.79      384.25      5.15 o 
   0   1   3      797.42      888.00     10.13 o 
   1   1   3      100.39      109.10      2.15 o 
   2   1   3      696.31      778.41     10.16 o 
   3   1   3       16.48       19.83      0.71 o 
   4   1   3        1.30        0.24      0.19 o 
   5   1   3       77.90       69.88      1.40 o 
   6   1   3       19.15       22.95      0.85 o 
   7   1   3        3.83        7.95      1.40 o 
   8   1   3       53.50       53.46      3.80 o 
   9   1   3        5.60        5.07      1.77 o 
  10   1   3        0.64        1.77      1.77 o 
 -13   2   3        0.54        0.25      1.77 o 
 -12   2   3        1.17        1.20      1.03 o 
 -11   2   3        3.98        3.27      0.80 o 
 -10   2   3       20.31       18.79      0.93 o 
  -9   2   3       57.18       60.38      1.43 o 
  -8   2   3      117.27      113.46      1.83 o 
  -7   2   3        5.01        4.50      0.29 o 
  -6   2   3      178.99      192.69      2.29 o 
  -5   2   3      372.81      359.66      4.22 o 
  -4   2   3       35.60       34.29      0.57 o 
  -3   2   3      290.04      297.11      3.45 o 
  -2   2   3      384.86      401.30      5.76 o 
  -1   2   3      265.11      326.23      4.13 o 
   0   2   3      397.50      416.32      5.34 o 
   1   2   3       51.28       69.61      0.98 o 
   2   2   3      351.23      349.33      4.19 o 
   3   2   3      212.29      211.51      2.71 o 
   4   2   3       50.55       62.57      1.15 o 
   5   2   3        2.37        1.75      0.52 o 
   6   2   3      347.67      370.69      7.39 o 
   7   2   3       57.22       67.96      2.56 o 
   8   2   3        1.08        1.27      1.52 o 
   9   2   3        0.27        0.25      1.52 o 
 -13   3   3        0.00       -0.61      1.03 o 
 -12   3   3        0.68        0.74      0.72 o 
 -11   3   3        0.42       -0.18      0.54 o 
 -10   3   3        2.71        2.80      0.53 o 
  -9   3   3        0.06       -0.33      0.33 o 
  -8   3   3       22.40       22.88      0.63 o 
  -7   3   3       13.49       16.20      0.49 o 
  -6   3   3      248.90      250.68      3.07 o 
  -5   3   3      486.55      478.54      6.04 o 
  -4   3   3      940.78      928.92     14.00 o 
  -3   3   3     1086.12     1199.20     17.20 o 
  -2   3   3      164.04      193.14      3.60 o 
  -1   3   3       81.48       85.98      1.47 o 
   0   3   3     1047.72     1242.72     15.19 o 
   1   3   3       45.92       64.09      0.96 o 
   2   3   3       14.55       24.81      0.86 o 
   3   3   3        1.97        1.65      0.32 o 
   4   3   3        3.91        2.46      0.55 o 
   5   3   3      125.93      124.95      3.13 o 
   6   3   3      176.18      194.83      5.16 o 
   7   3   3        9.30       12.16      1.22 o 
   8   3   3        4.69        6.84      2.03 o 
   9   3   3        0.20        0.00      1.77 o 
 -13   4   3        1.91        2.62      1.33 o 
 -12   4   3        0.61       -0.64      0.64 o 
 -11   4   3       24.42       25.52      1.19 o 
 -10   4   3       33.85       37.18      1.31 o 
  -9   4   3       20.04       18.46      0.78 o 
  -8   4   3        0.88        0.92      0.33 o 
  -7   4   3       31.46       31.25      0.70 o 
  -6   4   3       35.60       37.58      0.73 o 
  -5   4   3        0.00       -0.14      0.17 o 
  -4   4   3       27.71       30.42      1.19 o 
  -3   4   3      297.22      363.87      4.88 o 
  -2   4   3     1770.29     1911.45     23.22 o 
  -1   4   3     1296.16     1478.06     20.57 o 
   0   4   3      457.67      505.47      7.92 o 
   1   4   3      246.04      236.32      3.05 o 
   2   4   3      216.99      231.94      5.70 o 
   3   4   3        1.14        0.41      0.47 o 
   4   4   3      206.47      210.22      4.59 o 
   5   4   3        0.00        1.40      0.67 o 
   6   4   3       17.74       15.91      1.39 o 
   7   4   3        2.56        2.43      1.14 o 
   8   4   3       10.95        9.88      2.03 o 
 -13   5   3        0.71        0.62      0.84 o 
 -12   5   3        0.35        0.31      0.66 o 
 -11   5   3        0.00       -0.54      0.54 o 
 -10   5   3        5.29        4.54      0.69 o 
  -9   5   3        1.66        1.18      0.48 o 
  -8   5   3        0.37        0.00      0.40 o 
  -7   5   3      243.77      239.50      3.26 o 
  -6   5   3      253.98      240.91      3.25 o 
  -5   5   3      219.66      229.66      3.37 o 
  -4   5   3      223.56      200.17      2.89 o 
  -3   5   3       40.77       41.63      0.98 o 
  -2   5   3      309.10      322.60      5.81 o 
  -1   5   3        0.94        2.24      0.30 o 
   0   5   3       19.84       18.26      0.63 o 
   1   5   3       26.47       29.83      0.84 o 
   2   5   3      207.63      203.90      4.95 o 
   3   5   3      326.71      336.26      8.43 o 
   4   5   3      208.55      219.46      4.79 o 
   5   5   3        0.09        0.07      0.61 o 
   6   5   3        0.66        0.28      0.79 o 
   7   5   3        0.02       -0.62      1.27 o 
 -13   6   3        0.38        2.46      1.15 o 
 -12   6   3        9.96        9.87      0.90 o 
 -11   6   3        3.54        1.98      0.64 o 
 -10   6   3        3.65        2.63      0.58 o 
  -9   6   3       15.22       17.51      0.95 o 
  -8   6   3       46.89       50.74      1.64 o 
  -7   6   3        2.45        3.71      0.44 o 
  -6   6   3       23.94       23.45      1.39 o 
  -5   6   3        3.33        3.25      0.43 o 
  -4   6   3       11.98        9.97      0.62 o 
  -3   6   3       36.65       40.98      1.65 o 
  -2   6   3      269.47      283.27      6.70 o 
  -1   6   3        7.43        7.61      0.66 o 
   0   6   3      224.10      237.89      4.14 o 
   1   6   3       62.31       62.05      2.31 o 
   2   6   3      135.10      136.04      4.00 o 
   3   6   3        6.47        8.54      1.03 o 
   4   6   3        0.24        0.00      1.01 o 
   5   6   3        0.10       -0.51      1.01 o 
   6   6   3       55.04       67.90      3.80 o 
 -13   7   3        2.69        1.94      1.03 o 
 -12   7   3        0.39       -0.15      0.70 o 
 -11   7   3        0.85        1.37      0.70 o 
 -10   7   3        0.02       -0.02      0.67 o 
  -9   7   3        0.12       -0.26      0.55 o 
  -8   7   3       10.77        8.62      0.82 o 
  -7   7   3       50.21       52.96      1.57 o 
  -6   7   3        2.22        3.58      0.44 o 
  -5   7   3        9.40        9.29      0.86 o 
  -4   7   3       25.19       28.62      1.73 o 
  -3   7   3       47.88       52.62      1.79 o 
  -2   7   3      117.34      114.21      3.13 o 
  -1   7   3       27.08       25.03      1.65 o 
   0   7   3      370.47      364.58     11.91 o 
   1   7   3       66.58       69.67      3.55 o 
   2   7   3      100.83       97.04      4.31 o 
   3   7   3        0.93        0.76      1.01 o 
   4   7   3        6.66        7.60      1.52 o 
   5   7   3        9.10       10.13      1.77 o 
 -12   8   3        0.00        0.04      0.74 o 
 -11   8   3        1.45        0.91      0.70 o 
 -10   8   3        6.03        6.85      0.89 o 
  -9   8   3       52.73       54.04      1.82 o 
  -8   8   3       12.10       12.28      1.10 o 
  -7   8   3        0.18       -0.43      0.43 o 
  -6   8   3       17.56       15.54      0.88 o 
  -5   8   3       14.78       16.42      0.97 o 
  -4   8   3       14.07       18.12      1.25 o 
  -3   8   3       11.79        7.66      0.79 o 
  -2   8   3        0.95        0.76      1.01 o 
  -1   8   3        0.02       -0.51      1.01 o 
   0   8   3       37.26       42.06      2.79 o 
   1   8   3       63.39       59.03      3.29 o 
   2   8   3        1.22        1.01      1.27 o 
   3   8   3        5.21        5.07      1.52 o 
   4   8   3       27.69       33.70      2.79 o 
 -12   9   3        1.43        3.15      1.03 o 
 -11   9   3        3.63        3.73      0.85 o 
 -10   9   3        4.53        4.44      0.89 o 
  -9   9   3        0.56        1.30      0.74 o 
  -8   9   3       27.98       30.42      1.34 o 
  -7   9   3        0.72       -0.20      0.43 o 
  -6   9   3        3.76        2.64      0.62 o 
  -5   9   3        0.02       -0.40      0.61 o 
  -4   9   3        0.17       -0.07      0.61 o 
  -3   9   3       23.40       20.78      2.03 o 
  -2   9   3       74.99       71.19      3.80 o 
  -1   9   3        5.98        5.07      1.52 o 
   0   9   3        6.02        3.80      1.27 o 
   1   9   3        2.49        1.52      1.27 o 
   2   9   3        2.88        1.77      1.27 o 
 -11  10   3        2.34        1.52      1.27 o 
 -10  10   3        5.64        6.45      0.98 o 
  -9  10   3        8.44       10.49      1.04 o 
  -8  10   3        1.03       -0.23      0.67 o 
  -7  10   3        2.28        2.33      0.62 o 
  -6  10   3        0.47        0.51      0.72 o 
  -5  10   3        1.38        1.15      1.01 o 
  -4  10   3        6.87        5.32      1.27 o 
  -3  10   3        9.24        9.63      1.52 o 
  -2  10   3        1.29        1.77      1.27 o 
  -1  10   3       28.06       27.11      2.53 o 
   0  10   3       10.90       10.89      1.77 o 
   1  10   3        6.65        8.87      1.77 o 
  -9  11   3       18.12       25.44      2.41 o 
  -8  11   3        7.55        9.06      1.39 o 
  -7  11   3        1.76        1.32      1.01 o 
  -6  11   3        1.60        1.52      1.27 o 
  -5  11   3        8.24        9.37      1.77 o 
  -4  11   3        0.09        0.76      1.01 o 
  -3  11   3       14.32       13.68      1.77 o 
  -2  11   3        0.00       -1.01      1.01 o 
   2 -14   4        1.19        1.90      1.39 o 
   3 -14   4        0.22       -0.89      0.89 o 
   4 -14   4        1.26        1.27      0.90 o 
   5 -14   4        0.59        1.14      0.90 o 
   7 -14   4        0.73        0.35      0.97 o 
   8 -14   4        0.13       -0.28      0.44 o 
  -1 -13   4        6.62        9.64      1.90 o 
   0 -13   4        6.22       10.84      1.25 o 
   1 -13   4       11.41       10.30      1.25 o 
   2 -13   4        8.54        9.07      1.15 o 
   3 -13   4       11.34        9.52      2.91 o 
   4 -13   4       13.48       15.41      1.25 o 
   5 -13   4        1.03        0.87      0.53 o 
   6 -13   4        0.08       -0.57      0.65 o 
   7 -13   4        0.08       -0.25      0.54 o 
   8 -13   4        2.46        2.79      0.41 o 
   9 -13   4        1.68        2.06      0.54 o 
  -3 -12   4        0.51        0.16      0.97 o 
  -2 -12   4        0.49        0.57      0.70 o 
  -1 -12   4       20.81       22.17      1.36 o 
   0 -12   4        0.08        0.62      0.62 o 
   1 -12   4       21.80       22.97      1.53 o 
   2 -12   4        6.95        9.34      1.14 o 
   3 -12   4       14.84       12.45      1.38 o 
   4 -12   4       15.18       15.33      0.75 o 
   5 -12   4        2.12        1.81      0.48 o 
   6 -12   4        1.22        1.11      0.65 o 
   7 -12   4        2.97        4.34      0.42 o 
   8 -12   4        9.75       10.58      0.63 o 
   9 -12   4       10.93       14.92      0.78 o 
  10 -12   4        2.19        2.28      0.59 o 
  11 -12   4        2.88        3.04      2.03 o 
  -4 -11   4        4.60        3.28      1.20 o 
  -3 -11   4       24.27       25.35      1.40 o 
  -2 -11   4        5.28        6.87      0.96 o 
  -1 -11   4       37.52       38.68      1.54 o 
   0 -11   4       89.36       84.26      3.80 o 
   1 -11   4      137.53      131.73      6.08 o 
   2 -11   4       58.01       57.39      1.84 o 
   3 -11   4        0.03        0.38      0.38 o 
   4 -11   4        3.53        4.79      0.50 o 
   5 -11   4        0.60       -0.27      0.38 o 
   6 -11   4        0.45        0.48      0.52 o 
   7 -11   4        0.48       -0.15      0.43 o 
   8 -11   4        1.54        1.40      0.39 o 
   9 -11   4        3.07        3.37      0.52 o 
  10 -11   4        8.68        9.97      0.68 o 
  11 -11   4        0.99        2.77      0.83 o 
  -5 -10   4        0.75        0.60      0.77 o 
  -4 -10   4        1.61        0.94      0.77 o 
  -3 -10   4       44.92       43.44      1.69 o 
  -2 -10   4       24.98       24.12      1.30 o 
  -1 -10   4        6.21        7.50      0.80 o 
   0 -10   4      126.76      126.79      3.75 o 
   1 -10   4       31.55       28.79      0.80 o 
   2 -10   4       39.66       41.16      1.08 o 
   3 -10   4        1.86        2.67      0.52 o 
   4 -10   4       55.44       55.44      1.24 o 
   5 -10   4        0.85        0.04      0.34 o 
   6 -10   4       97.78       93.89      1.56 o 
   7 -10   4        1.50        2.13      0.37 o 
   8 -10   4        6.22        7.09      0.51 o 
   9 -10   4       19.41       15.77      0.74 o 
  10 -10   4        7.57        7.85      0.63 o 
  11 -10   4        0.16        0.00      0.51 o 
  12 -10   4        0.39        0.39      0.88 o 
  -6  -9   4        7.64        7.65      0.95 o 
  -5  -9   4       55.46       60.31      2.81 o 
  -4  -9   4       13.59       15.70      1.10 o 
  -3  -9   4        0.14       -0.47      0.47 o 
  -2  -9   4      179.15      171.70      3.79 o 
  -1  -9   4      111.51      102.55      2.57 o 
   0  -9   4       41.01       40.90      0.96 o 
   1  -9   4       68.41       82.86      1.44 o 
   2  -9   4        7.85        9.47      0.53 o 
   3  -9   4       10.70       10.83      0.61 o 
   4  -9   4        0.01       -0.02      0.26 o 
   5  -9   4        6.86        5.42      0.54 o 
   6  -9   4       22.64       22.22      0.67 o 
   7  -9   4       32.55       34.64      0.91 o 
   8  -9   4        0.01        0.01      0.34 o 
   9  -9   4        4.98        6.60      0.56 o 
  10  -9   4        0.93        0.07      0.43 o 
  11  -9   4        1.96        1.85      0.50 o 
  12  -9   4        0.27        0.17      0.65 o 
  -7  -8   4        0.07        0.85      0.77 o 
  -6  -8   4        7.27       11.34      0.95 o 
  -5  -8   4        6.44        6.66      0.80 o 
  -4  -8   4       16.63       16.63      1.10 o 
  -3  -8   4       98.44       94.05      2.43 o 
  -2  -8   4       76.49       73.30      1.99 o 
  -1  -8   4      123.73      120.98      1.99 o 
   0  -8   4       52.73       52.77      0.92 o 
   1  -8   4        4.87        4.74      0.51 o 
   2  -8   4      123.28      116.63      1.96 o 
   3  -8   4       31.68       23.85      0.73 o 
   4  -8   4       89.51       91.01      1.84 o 
   5  -8   4       14.29       11.77      0.48 o 
   6  -8   4       35.58       38.18      0.80 o 
   7  -8   4       49.60       45.09      1.03 o 
   8  -8   4       34.02       32.40      0.96 o 
   9  -8   4        1.28        0.81      0.43 o 
  10  -8   4        8.13        7.91      0.65 o 
  11  -8   4        1.05        1.14      0.47 o 
  12  -8   4        0.51       -0.53      0.53 o 
  -8  -7   4        0.02       -0.61      0.84 o 
  -7  -7   4       11.88       12.83      0.95 o 
  -6  -7   4       37.25       33.07      1.42 o 
  -5  -7   4        8.48        6.26      0.77 o 
  -4  -7   4       35.63       35.22      1.27 o 
  -3  -7   4        4.23        3.44      0.62 o 
  -2  -7   4        2.22        3.52      0.32 o 
  -1  -7   4      184.96      196.87      2.65 o 
   0  -7   4       17.91       17.48      0.47 o 
   1  -7   4       47.79       47.06      1.06 o 
   2  -7   4        4.57        4.48      0.36 o 
   3  -7   4        0.03       -0.09      0.22 o 
   4  -7   4       25.89       29.84      0.64 o 
   5  -7   4      143.86      142.68      1.93 o 
   6  -7   4        5.30        5.25      0.30 o 
   7  -7   4       39.69       39.21      0.97 o 
   8  -7   4       12.25       14.33      0.68 o 
   9  -7   4        0.73       -0.07      0.34 o 
  10  -7   4        7.13        6.83      0.61 o 
  11  -7   4        1.53        0.77      0.50 o 
  12  -7   4        2.67        2.20      0.62 o 
  -9  -6   4        4.71        4.24      1.07 o 
  -8  -6   4       16.81       16.37      1.40 o 
  -7  -6   4        0.55        0.84      0.68 o 
  -6  -6   4        6.58        5.96      0.70 o 
  -5  -6   4        7.97        5.45      0.80 o 
  -4  -6   4       22.26       19.10      1.02 o 
  -3  -6   4      149.70      142.54      2.35 o 
  -2  -6   4        8.38        7.86      0.36 o 
  -1  -6   4        2.46        4.90      0.28 o 
   0  -6   4       55.36       66.28      0.96 o 
   1  -6   4      262.89      284.92      5.19 o 
   2  -6   4       26.19       23.79      0.71 o 
   3  -6   4        0.19        0.01      0.31 o 
   4  -6   4       26.88       26.99      0.63 o 
   5  -6   4       58.03       54.14      0.94 o 
   6  -6   4        6.64        7.36      0.40 o 
   7  -6   4        0.50        0.43      0.29 o 
   8  -6   4       12.01       12.31      0.97 o 
   9  -6   4       29.12       28.13      0.92 o 
  10  -6   4        0.02       -0.43      0.43 o 
  11  -6   4       14.24       14.34      0.84 o 
  12  -6   4       11.51       13.77      0.91 o 
 -10  -5   4        1.32       -0.76      1.77 o 
  -9  -5   4        3.09        4.01      1.52 o 
  -8  -5   4       41.47       32.59      1.69 o 
  -7  -5   4       71.74       62.09      2.43 o 
  -6  -5   4       16.83       11.95      0.89 o 
  -5  -5   4       12.57       11.95      0.66 o 
  -4  -5   4       21.74       27.80      0.75 o 
  -3  -5   4       22.04       23.92      0.53 o 
  -2  -5   4        7.47        9.61      0.36 o 
  -1  -5   4        4.82        5.99      0.28 o 
   0  -5   4       19.19       16.26      0.65 o 
   1  -5   4        0.63        5.57      0.66 o 
   2  -5   4      228.90      222.56      3.45 o 
   3  -5   4       22.29       25.63      0.57 o 
   4  -5   4       99.77      120.74      1.61 o 
   5  -5   4      201.17      197.39      2.50 o 
   6  -5   4      130.20      125.57      2.09 o 
   7  -5   4        2.84        1.35      0.33 o 
   8  -5   4        5.11        6.64      0.62 o 
   9  -5   4       25.35       23.24      0.89 o 
  10  -5   4        0.23       -0.43      0.43 o 
  11  -5   4        0.05        0.22      1.09 o 
  12  -5   4        1.22        1.48      0.63 o 
 -10  -4   4        0.06       -0.25      1.52 o 
  -9  -4   4        1.60        2.43      0.84 o 
  -8  -4   4      154.00      139.28      3.93 o 
  -7  -4   4      126.38      123.15      3.09 o 
  -6  -4   4       10.93       11.08      1.01 o 
  -5  -4   4        2.64        2.06      0.55 o 
  -4  -4   4      147.22      170.50      2.49 o 
  -3  -4   4      159.45      174.93      2.32 o 
  -2  -4   4       43.37       44.81      0.82 o 
  -1  -4   4      154.71      162.27      2.30 o 
   0  -4   4       22.86       22.57      0.70 o 
   1  -4   4       76.12       66.49      1.17 o 
   2  -4   4      343.99      344.00      5.16 o 
   3  -4   4      207.20      191.57      2.40 o 
   4  -4   4       94.55       79.72      1.12 o 
   5  -4   4       25.91       30.99      0.65 o 
   6  -4   4      106.47      112.68      1.97 o 
   7  -4   4       88.19       88.02      1.59 o 
   8  -4   4        0.20        0.59      0.33 o 
   9  -4   4       49.12       48.36      1.25 o 
  10  -4   4       31.00       30.07      1.34 o 
  11  -4   4       16.20       17.88      0.95 o 
  12  -4   4        0.22        2.53      2.03 o 
 -11  -3   4        0.49        0.25      1.52 o 
 -10  -3   4        1.12        1.52      1.52 o 
  -9  -3   4       56.39       55.18      2.66 o 
  -8  -3   4        1.79        0.35      0.58 o 
  -7  -3   4        3.81        3.58      0.89 o 
  -6  -3   4      182.93      172.31      3.12 o 
  -5  -3   4      318.41      313.98      4.15 o 
  -4  -3   4      147.12      136.81      1.76 o 
  -3  -3   4       11.68       12.63      0.41 o 
  -2  -3   4       64.99       78.16      1.36 o 
  -1  -3   4       19.84       16.49      0.44 o 
   0  -3   4        2.10        1.53      0.14 o 
   1  -3   4       59.25       51.34      0.98 o 
   2  -3   4       65.49       79.02      1.28 o 
   3  -3   4      190.34      153.82      2.82 o 
   4  -3   4       38.59       46.67      0.79 o 
   5  -3   4      194.68      201.49      3.00 o 
   6  -3   4       37.13       36.75      0.83 o 
   7  -3   4        4.10        5.57      0.74 o 
   8  -3   4       68.57       66.56      2.35 o 
   9  -3   4        4.95        3.49      0.82 o 
  10  -3   4       20.43       24.52      1.04 o 
  11  -3   4       87.72      103.12      6.08 o 
 -11  -2   4        0.29        1.77      1.77 o 
 -10  -2   4       58.61       53.21      3.80 o 
  -9  -2   4       43.76       39.12      1.73 o 
  -8  -2   4      109.22       90.41      2.02 o 
  -7  -2   4        3.97        3.22      0.69 o 
  -6  -2   4      105.09      116.26      1.81 o 
  -5  -2   4        0.59       -0.02      0.17 o 
  -4  -2   4        0.44        0.06      0.16 o 
  -3  -2   4      262.48      301.30      3.41 o 
  -2  -2   4        0.10       -0.05      0.12 o 
  -1  -2   4     1377.91     1375.34     19.56 o 
   0  -2   4       12.91       11.65      0.40 o 
   1  -2   4      128.34      120.48      2.37 o 
   2  -2   4      106.66       93.61      1.31 o 
   3  -2   4      123.36      116.58      1.58 o 
   4  -2   4      407.21      410.17      6.40 o 
   5  -2   4      201.89      199.06      2.95 o 
   6  -2   4        5.61        6.99      0.45 o 
   7  -2   4        1.13        0.22      0.53 o 
   8  -2   4       28.40       25.07      1.47 o 
   9  -2   4       16.33       19.70      2.38 o 
  10  -2   4        0.02        2.28      1.77 o 
  11  -2   4        0.05       -1.01      1.52 o 
 -12  -1   4        0.22        0.51      1.52 o 
 -11  -1   4        0.40        1.27      1.52 o 
 -10  -1   4       35.97       35.22      3.04 o 
  -9  -1   4       15.57       13.56      0.79 o 
  -8  -1   4       14.60       14.27      0.72 o 
  -7  -1   4       62.47       63.96      1.47 o 
  -6  -1   4        1.98        3.46      0.29 o 
  -5  -1   4       12.91       15.94      0.48 o 
  -4  -1   4      208.94      225.25      2.83 o 
  -3  -1   4       45.90       65.84      1.06 o 
  -2  -1   4        6.57       10.18      0.37 o 
  -1  -1   4     3614.72     3638.26     51.37 o 
   0  -1   4      772.00      784.87     10.41 o 
   1  -1   4      161.29      149.14      2.02 o 
   2  -1   4       46.60       60.34      0.94 o 
   3  -1   4      404.23      471.34      7.21 o 
   4  -1   4       25.35       20.12      0.53 o 
   5  -1   4      107.13      100.33      1.61 o 
   6  -1   4       57.84       53.31      1.23 o 
   7  -1   4        8.63        7.65      0.71 o 
   8  -1   4       94.34       98.43      3.80 o 
   9  -1   4       20.30       22.04      2.79 o 
  10  -1   4       11.89       12.41      2.28 o 
  11  -1   4        8.07       10.39      2.53 o 
 -12   0   4        3.50        4.31      2.03 o 
 -11   0   4        0.00       -1.52      1.52 o 
 -10   0   4       85.12       78.38      2.46 o 
  -9   0   4       50.94       56.11      1.48 o 
  -8   0   4       48.60       44.38      1.02 o 
  -7   0   4       46.69       44.39      0.97 o 
  -6   0   4        3.93        1.28      0.23 o 
  -5   0   4        3.55        4.63      0.28 o 
  -4   0   4      131.40      142.69      2.00 o 
  -3   0   4     1451.94     1504.28     17.76 o 
  -2   0   4      386.36      405.40      5.32 o 
  -1   0   4        0.01        0.11      0.25 o 
   0   0   4       60.77       58.81      1.01 o 
   1   0   4      104.60      105.46      1.43 o 
   2   0   4      167.06      197.13      2.50 o 
   3   0   4     1467.86     1559.53     19.37 o 
   4   0   4        0.90        1.19      0.25 o 
   5   0   4        0.52        1.07      0.26 o 
   6   0   4        1.21        0.55      0.34 o 
   7   0   4      298.02      292.26     10.84 o 
   8   0   4       21.86       19.51      2.53 o 
   9   0   4        0.61        1.52      1.52 o 
  10   0   4        0.04        0.25      1.77 o 
 -12   1   4       14.61       13.93      2.53 o 
 -11   1   4        7.61        5.83      1.22 o 
 -10   1   4        1.01        0.97      0.55 o 
  -9   1   4        5.13        3.39      0.54 o 
  -8   1   4        1.87        2.35      0.33 o 
  -7   1   4        1.11        1.06      0.24 o 
  -6   1   4        1.36        0.53      0.21 o 
  -5   1   4       21.48       20.00      0.48 o 
  -4   1   4      146.87      157.71      1.91 o 
  -3   1   4      137.25      127.11      1.62 o 
  -2   1   4     1967.71     2127.96     27.73 o 
  -1   1   4       15.80       20.53      0.63 o 
   0   1   4       36.27       50.06      0.86 o 
   1   1   4      438.77      500.93      8.40 o 
   2   1   4       66.07       65.76      1.08 o 
   3   1   4        1.92        0.86      0.30 o 
   4   1   4        0.61        2.17      0.38 o 
   5   1   4       16.08       19.49      0.64 o 
   6   1   4       27.08       27.26      1.40 o 
   7   1   4       15.11       16.12      1.26 o 
   8   1   4       11.92       14.69      2.28 o 
   9   1   4        7.26        5.83      2.03 o 
  10   1   4        0.69        2.28      1.77 o 
 -13   2   4        0.70        1.27      2.03 o 
 -12   2   4        1.97        1.65      2.15 o 
 -11   2   4        0.18        0.46      0.58 o 
 -10   2   4       38.78       37.71      1.37 o 
  -9   2   4       31.55       28.14      0.96 o 
  -8   2   4        1.21        1.66      0.26 o 
  -7   2   4       44.77       40.77      0.82 o 
  -6   2   4        5.39        6.73      0.58 o 
  -5   2   4        2.82        2.60      0.44 o 
  -4   2   4      202.62      202.95      2.49 o 
  -3   2   4       60.16       68.23      1.15 o 
  -2   2   4       89.39      111.52      1.89 o 
  -1   2   4      111.33      145.52      1.88 o 
   0   2   4       11.96       15.96      0.50 o 
   1   2   4     1058.41     1231.45     15.40 o 
   2   2   4       21.60       27.89      0.77 o 
   3   2   4        8.54        4.19      0.32 o 
   4   2   4       69.12       70.80      1.56 o 
   5   2   4      214.55      213.73      6.37 o 
   6   2   4      118.97      115.76      6.08 o 
   7   2   4       17.55       16.47      1.65 o 
   8   2   4        9.81       10.39      2.03 o 
   9   2   4        4.56        6.59      2.03 o 
 -13   3   4        2.43        0.82      1.15 o 
 -12   3   4        4.37        4.56      1.33 o 
 -11   3   4        9.65       12.13      0.92 o 
 -10   3   4        0.29       -0.54      0.54 o 
  -9   3   4        2.17        2.22      0.42 o 
  -8   3   4        8.14        6.73      0.41 o 
  -7   3   4       29.94       29.55      0.74 o 
  -6   3   4       84.17       95.92      1.39 o 
  -5   3   4       23.92       26.38      0.58 o 
  -4   3   4       12.05       19.18      0.52 o 
  -3   3   4      133.95      125.00      2.43 o 
  -2   3   4        5.46        6.73      0.77 o 
  -1   3   4      505.87      576.22      7.21 o 
   0   3   4       93.86      110.47      1.67 o 
   1   3   4       48.43       46.25      0.86 o 
   2   3   4      129.79      143.03      2.70 o 
   3   3   4       32.61       29.43      0.94 o 
   4   3   4       55.51       52.31      1.79 o 
   5   3   4      131.68      132.67      3.27 o 
   6   3   4       14.49       16.03      1.40 o 
   7   3   4        2.96        2.03      1.27 o 
   8   3   4        9.05        8.61      2.03 o 
 -13   4   4        0.54       -0.90      1.52 o 
 -12   4   4        3.00        2.84      0.77 o 
 -11   4   4       25.67       28.27      1.39 o 
 -10   4   4        3.98        4.77      0.66 o 
  -9   4   4       14.77       16.29      0.87 o 
  -8   4   4        1.50        1.20      0.33 o 
  -7   4   4        0.75        0.31      0.25 o 
  -6   4   4        4.92        6.67      0.32 o 
  -5   4   4       76.63       81.91      1.46 o 
  -4   4   4       13.63       15.98      0.66 o 
  -3   4   4       48.23       58.67      1.64 o 
  -2   4   4       67.58       79.54      1.42 o 
  -1   4   4      161.75      187.02      4.19 o 
   0   4   4       87.92       95.31      2.97 o 
   1   4   4       53.71       53.25      1.60 o 
   2   4   4       33.61       34.06      0.97 o 
   3   4   4      167.96      181.19      4.03 o 
   4   4   4      186.24      187.90      4.26 o 
   5   4   4       27.73       34.74      1.87 o 
   6   4   4       10.00       10.34      1.22 o 
   7   4   4        1.89        2.03      1.39 o 
 -13   5   4        1.40        2.21      0.88 o 
 -12   5   4       24.92       29.98      1.41 o 
 -11   5   4        0.79       -0.58      0.58 o 
 -10   5   4        0.09       -0.46      0.46 o 
  -9   5   4        4.43        4.97      0.61 o 
  -8   5   4        7.60        7.92      0.53 o 
  -7   5   4       17.05       19.39      0.84 o 
  -6   5   4       52.07       54.23      1.58 o 
  -5   5   4       28.40       25.36      1.13 o 
  -4   5   4       63.66       68.71      1.70 o 
  -3   5   4       19.68       20.53      1.07 o 
  -2   5   4       30.32       39.43      1.00 o 
  -1   5   4        0.72        0.42      0.33 o 
   0   5   4       31.13       32.65      1.02 o 
   1   5   4       38.30       40.11      1.79 o 
   2   5   4      174.42      179.34      4.98 o 
   3   5   4      224.97      232.65      6.20 o 
   4   5   4        3.64        3.64      1.01 o 
   5   5   4        0.65        2.79      1.27 o 
   6   5   4        4.88        6.84      1.52 o 
 -13   6   4        1.94        3.08      1.15 o 
 -12   6   4        2.62        3.21      0.85 o 
 -11   6   4        1.77        0.57      0.67 o 
 -10   6   4        3.14        3.73      0.73 o 
  -9   6   4        5.27        4.26      0.70 o 
  -8   6   4       49.18       47.61      1.35 o 
  -7   6   4        4.53        6.74      0.58 o 
  -6   6   4        1.19        0.51      0.40 o 
  -5   6   4       18.04       20.51      0.92 o 
  -4   6   4       59.85       55.11      2.28 o 
  -3   6   4        4.54        7.48      0.72 o 
  -2   6   4       31.91       24.01      3.29 o 
  -1   6   4        1.31        1.14      0.89 o 
   0   6   4        0.02       -0.76      0.76 o 
   1   6   4      187.28      182.67      6.84 o 
   2   6   4        2.00        3.14      1.90 o 
   3   6   4        0.56        0.13      0.72 o 
   4   6   4        0.08       -0.51      1.01 o 
   5   6   4        0.39       -1.01      1.01 o 
 -12   7   4        0.44       -0.05      0.97 o 
 -11   7   4        0.24        0.80      0.70 o 
 -10   7   4        4.74        3.50      0.74 o 
  -9   7   4        1.20        2.14      0.70 o 
  -8   7   4       11.40       11.02      0.85 o 
  -7   7   4       24.48       29.57      1.07 o 
  -6   7   4        2.93        2.03      0.46 o 
  -5   7   4        3.10        2.79      0.54 o 
  -4   7   4       23.64       26.72      1.77 o 
  -3   7   4        0.00       -0.38      0.54 o 
  -2   7   4       98.99       93.86      2.77 o 
  -1   7   4        7.46        6.59      1.27 o 
   0   7   4        0.00       -0.51      1.01 o 
   1   7   4       12.12       12.92      1.77 o 
   2   7   4       16.18       18.75      2.03 o 
   3   7   4        0.00       -0.25      1.01 o 
   4   7   4        2.06        2.53      1.27 o 
 -12   8   4        0.02       -0.46      0.84 o 
 -11   8   4        0.36        0.54      0.74 o 
 -10   8   4       23.21       23.87      1.38 o 
  -9   8   4       15.80       17.97      1.15 o 
  -8   8   4        0.61        0.13      0.81 o 
  -7   8   4        6.92        9.54      0.85 o 
  -6   8   4        2.03        1.11      0.52 o 
  -5   8   4       14.74       13.08      1.07 o 
  -4   8   4       17.18       19.80      1.39 o 
  -3   8   4       12.53        9.05      0.97 o 
  -2   8   4       12.26       14.69      1.77 o 
  -1   8   4      137.02      130.48      5.57 o 
   0   8   4       52.99       58.78      3.55 o 
   1   8   4       15.35       16.21      2.03 o 
   2   8   4       12.33       12.41      1.77 o 
   3   8   4        0.18        0.00      1.27 o 
 -11   9   4        1.06        2.07      1.03 o 
 -10   9   4        8.28        8.46      1.04 o 
  -9   9   4       30.41       36.60      1.70 o 
  -8   9   4        7.05        8.62      0.95 o 
  -7   9   4        9.89       12.07      1.16 o 
  -6   9   4        0.83        0.33      0.61 o 
  -5   9   4        0.57        0.51      0.72 o 
  -4   9   4        7.27        6.08      1.52 o 
  -3   9   4       38.58       38.00      2.53 o 
  -2   9   4       26.34       26.86      2.53 o 
  -1   9   4        9.49        8.36      1.77 o 
   0   9   4        2.78        0.76      1.27 o 
   1   9   4        3.77        2.28      1.52 o 
 -10  10   4        0.11        1.27      1.27 o 
  -9  10   4       15.91       16.52      1.23 o 
  -8  10   4        3.43        2.58      0.97 o 
  -7  10   4        0.12        0.72      0.62 o 
  -6  10   4       10.26       13.37      1.33 o 
  -5  10   4        2.41        2.53      1.27 o 
  -4  10   4        0.37        1.52      1.27 o 
  -3  10   4       23.45       26.35      2.53 o 
  -2  10   4        0.20       -0.25      1.01 o 
  -1  10   4        0.58       -0.25      1.27 o 
  -8  11   4        0.79       -0.38      0.90 o 
  -7  11   4        0.00       -0.76      1.01 o 
  -6  11   4        8.07       12.67      1.77 o 
  -5  11   4        9.18        8.61      1.52 o 
  -4  11   4       24.05       23.56      2.28 o 
   1 -14   5        0.58        0.51      0.90 o 
   2 -14   5        6.91        6.07      1.39 o 
   3 -14   5       43.47       54.53      3.17 o 
   4 -14   5       46.08       53.87      2.33 o 
   6 -14   5        0.17        1.06      0.84 o 
   7 -14   5        3.44        4.21      1.03 o 
   8 -14   5        1.53        0.78      0.47 o 
  -1 -13   5        5.70        7.65      0.95 o 
   0 -13   5       32.09       40.47      1.69 o 
   1 -13   5       27.36       30.99      1.77 o 
   2 -13   5        5.34        5.02      0.85 o 
   3 -13   5       24.43       24.44      3.25 o 
   4 -13   5        4.43        6.76      0.82 o 
   5 -13   5        2.59        2.58      0.64 o 
   6 -13   5       10.36        9.24      1.00 o 
   7 -13   5        0.17       -0.19      0.41 o 
   8 -13   5       16.19       17.97      0.91 o 
   9 -13   5        3.03        3.66      0.57 o 
  -3 -12   5       12.19       11.48      1.15 o 
  -2 -12   5        0.46       -0.08      0.67 o 
  -1 -12   5        4.57        3.49      0.77 o 
   0 -12   5       17.78       23.41      1.36 o 
   1 -12   5       64.33       68.18      2.13 o 
   2 -12   5      113.85      116.08      5.09 o 
   3 -12   5       36.08       37.04      1.22 o 
   4 -12   5       17.77       22.54      0.88 o 
   5 -12   5        0.48        0.47      0.45 o 
   6 -12   5       26.20       27.68      1.25 o 
   7 -12   5        6.39        7.60      0.63 o 
   8 -12   5        0.25       -0.36      0.36 o 
   9 -12   5        4.87        4.01      0.53 o 
  10 -12   5        2.17        2.81      0.78 o 
  -4 -11   5        7.41        6.43      0.92 o 
  -3 -11   5        4.12        4.88      0.85 o 
  -2 -11   5       23.23       25.12      1.40 o 
  -1 -11   5       67.51       64.00      2.02 o 
   0 -11   5       60.14       55.35      1.84 o 
   1 -11   5       14.71       15.61      1.52 o 
   2 -11   5        9.63        8.26      0.63 o 
   3 -11   5        2.46        1.52      0.42 o 
   4 -11   5       34.62       35.32      1.20 o 
   5 -11   5       17.93       19.29      0.86 o 
   6 -11   5       53.92       59.16      1.33 o 
   7 -11   5       56.04       54.93      1.19 o 
   8 -11   5        2.31        2.09      0.48 o 
   9 -11   5       19.36       18.74      0.89 o 
  10 -11   5        0.24        0.63      0.50 o 
  11 -11   5        6.50        5.07      0.93 o 
  -6 -10   5        0.29        1.29      1.03 o 
  -5 -10   5        7.43        6.77      0.94 o 
  -4 -10   5        7.11        9.20      0.95 o 
  -3 -10   5      165.81      161.63      3.79 o 
  -2 -10   5        2.13        2.65      0.77 o 
  -1 -10   5      126.68      115.68      2.87 o 
   0 -10   5        9.93       11.00      1.53 o 
   1 -10   5        1.94        1.83      0.30 o 
   2 -10   5       48.02       52.58      1.37 o 
   3 -10   5        2.55        2.80      0.39 o 
   4 -10   5       97.97       99.05      2.08 o 
   5 -10   5       89.15       88.36      1.85 o 
   6 -10   5        0.01       -0.28      0.32 o 
   7 -10   5       35.50       34.16      0.93 o 
   8 -10   5        0.12       -0.13      0.35 o 
   9 -10   5        5.93        6.47      0.62 o 
  10 -10   5        0.00       -0.03      0.48 o 
  11 -10   5        1.90        1.26      0.53 o 
  -7  -9   5        0.12       -0.84      0.84 o 
  -6  -9   5        0.65        1.27      0.84 o 
  -5  -9   5        2.22        2.14      0.70 o 
  -4  -9   5        4.94        6.75      0.80 o 
  -3  -9   5       46.41       41.51      1.54 o 
  -2  -9   5      178.49      172.99      3.79 o 
  -1  -9   5        6.08        6.59      0.77 o 
   0  -9   5        0.98        1.21      0.32 o 
   1  -9   5       58.57       55.43      0.96 o 
   2  -9   5        0.17        0.45      0.39 o 
   3  -9   5        0.48        1.16      0.31 o 
   4  -9   5       38.06       37.70      1.14 o 
   5  -9   5       83.70       69.32      1.27 o 
   6  -9   5       42.26       42.31      0.99 o 
   7  -9   5       27.15       27.97      0.85 o 
   8  -9   5        1.61        1.74      0.46 o 
   9  -9   5       17.83       19.60      0.89 o 
  10  -9   5        0.34        0.71      0.50 o 
  11  -9   5        0.03        0.01      0.50 o 
  12  -9   5        1.77        1.68      0.93 o 
  -8  -8   5        1.63        1.03      1.03 o 
  -7  -8   5        3.73        6.81      1.27 o 
  -6  -8   5        2.04        1.42      0.84 o 
  -5  -8   5      124.94      113.77      3.64 o 
  -4  -8   5        8.64        8.25      0.80 o 
  -3  -8   5      315.05      295.32      5.77 o 
  -2  -8   5       60.72       58.62      1.40 o 
  -1  -8   5       53.74       53.12      1.11 o 
   0  -8   5       41.36       39.17      0.78 o 
   1  -8   5       64.88       73.48      1.91 o 
   2  -8   5       71.71       74.18      1.81 o 
   3  -8   5       48.92       41.00      1.11 o 
   4  -8   5       16.09       22.06      0.60 o 
   5  -8   5       23.55       21.31      0.56 o 
   6  -8   5       21.19       19.61      0.66 o 
   7  -8   5       37.26       36.71      0.96 o 
   8  -8   5        0.18        0.18      0.34 o 
   9  -8   5       11.13        8.82      0.66 o 
  10  -8   5        0.00       -0.46      0.46 o 
  11  -8   5        0.95        0.40      0.56 o 
  12  -8   5        0.01       -0.13      0.57 o 
  -8  -7   5       19.69       21.52      1.64 o 
  -7  -7   5        0.19        1.01      0.84 o 
  -6  -7   5        6.12        5.07      1.90 o 
  -5  -7   5        6.48        4.49      1.77 o 
  -4  -7   5       43.39       44.83      2.98 o 
  -3  -7   5       15.63       15.39      1.39 o 
  -2  -7   5       22.65       18.06      0.76 o 
  -1  -7   5      370.01      368.49      5.07 o 
   0  -7   5      210.46      238.36      3.41 o 
   1  -7   5       56.17       49.51      1.36 o 
   2  -7   5      115.58      129.42      3.39 o 
   3  -7   5       13.23       14.52      0.48 o 
   4  -7   5       80.61       63.52      1.21 o 
   5  -7   5       12.17       15.69      0.50 o 
   6  -7   5       45.23       47.39      0.92 o 
   7  -7   5       20.04       19.87      0.71 o 
   8  -7   5        4.89        4.69      0.47 o 
   9  -7   5        0.63        0.98      0.61 o 
  10  -7   5        0.05       -0.37      0.44 o 
  11  -7   5        0.01       -0.35      0.44 o 
  12  -7   5        0.02       -0.57      0.57 o 
  -9  -6   5       38.14       45.71      2.25 o 
  -8  -6   5       14.34       12.42      1.26 o 
  -7  -6   5       34.75       24.60      1.58 o 
  -6  -6   5       57.40       53.08      2.28 o 
  -5  -6   5      150.19      135.12      3.36 o 
  -4  -6   5       53.69       49.10      1.61 o 
  -3  -6   5      135.01      131.82      2.78 o 
  -2  -6   5       89.53       84.68      1.51 o 
  -1  -6   5      100.43      124.64      1.92 o 
   0  -6   5        1.89        1.01      0.42 o 
   1  -6   5      111.08      122.45      2.55 o 
   2  -6   5        0.08       -0.02      0.30 o 
   3  -6   5      173.39      176.56      2.67 o 
   4  -6   5      117.54      103.41      1.49 o 
   5  -6   5       27.66       23.34      0.60 o 
   6  -6   5        0.61        0.60      0.25 o 
   7  -6   5       17.30       14.76      0.59 o 
   8  -6   5       12.10       12.18      0.68 o 
   9  -6   5        0.26       -0.42      0.42 o 
  10  -6   5       11.66       12.73      0.85 o 
  11  -6   5        4.61        4.63      0.68 o 
  12  -6   5        6.35        8.72      0.83 o 
 -10  -5   5        9.36        9.63      2.28 o 
  -9  -5   5        9.89       13.59      1.26 o 
  -8  -5   5        8.48        8.35      1.52 o 
  -7  -5   5        3.83        4.17      0.84 o 
  -6  -5   5      229.51      198.98      4.43 o 
  -5  -5   5       84.99       75.58      1.78 o 
  -4  -5   5       84.77       91.85      1.91 o 
  -3  -5   5      106.34      100.60      1.95 o 
  -2  -5   5      120.19      119.85      2.21 o 
  -1  -5   5      123.48      133.56      1.79 o 
   0  -5   5      276.67      294.94      8.67 o 
   1  -5   5      158.55      153.27      2.56 o 
   2  -5   5       62.30       66.05      1.30 o 
   3  -5   5       18.80       16.85      0.55 o 
   4  -5   5       30.83       32.74      0.74 o 
   5  -5   5        0.15       -0.29      0.29 o 
   6  -5   5        0.12       -0.16      0.25 o 
   7  -5   5       12.20       13.72      0.69 o 
   8  -5   5       16.80       15.69      0.69 o 
   9  -5   5        0.93        0.47      0.42 o 
  10  -5   5        0.04       -0.01      0.48 o 
  11  -5   5        0.05       -0.55      0.55 o 
 -11  -4   5        6.38        6.59      2.03 o 
 -10  -4   5        5.63        1.01      1.52 o 
  -9  -4   5        1.63        1.27      0.84 o 
  -8  -4   5       64.46       55.27      3.55 o 
  -7  -4   5       43.38       40.92      1.56 o 
  -6  -4   5        0.68       -0.62      0.62 o 
  -5  -4   5      355.88      351.26      5.79 o 
  -4  -4   5      619.74      594.73      9.82 o 
  -3  -4   5       64.66       74.79      1.28 o 
  -2  -4   5      427.77      425.65      6.03 o 
  -1  -4   5     1624.99     1750.42     22.61 o 
   0  -4   5      688.21      707.93     12.13 o 
   1  -4   5      790.70      803.70     11.63 o 
   2  -4   5     1126.58     1136.18     14.97 o 
   3  -4   5        1.55       -0.08      0.16 o 
   4  -4   5       33.79       29.81      0.72 o 
   5  -4   5      330.80      334.69      4.38 o 
   6  -4   5        3.12        3.65      0.47 o 
   7  -4   5        7.56        7.50      0.51 o 
   8  -4   5        0.21       -0.58      0.58 o 
   9  -4   5        8.23        6.48      0.69 o 
  10  -4   5        4.56        3.74      0.68 o 
  11  -4   5       22.45       22.04      3.29 o 
 -11  -3   5        0.75       -0.25      1.77 o 
 -10  -3   5        0.77       -1.27      1.27 o 
  -9  -3   5        0.41        0.93      1.39 o 
  -8  -3   5      138.69      124.95      2.56 o 
  -7  -3   5      101.79       92.81      2.02 o 
  -6  -3   5      452.58      455.51      7.27 o 
  -5  -3   5        0.63        0.20      0.26 o 
  -4  -3   5       18.89       19.70      0.53 o 
  -3  -3   5      159.65      156.09      2.06 o 
  -2  -3   5      341.78      390.56      6.26 o 
  -1  -3   5      378.13      384.72      6.69 o 
   0  -3   5       78.74       66.67      1.28 o 
   1  -3   5       17.65       21.87      0.61 o 
   2  -3   5      273.84      272.69      4.22 o 
   3  -3   5       11.22        7.37      0.35 o 
   4  -3   5       65.44       81.61      1.59 o 
   5  -3   5       54.84       56.91      1.10 o 
   6  -3   5      234.43      227.71      3.21 o 
   7  -3   5        0.06       -0.35      0.49 o 
   8  -3   5        2.74        2.27      0.54 o 
   9  -3   5        2.72        3.41      0.88 o 
  10  -3   5        0.13       -0.51      1.52 o 
  11  -3   5        0.12        3.29      2.03 o 
 -11  -2   5        1.54        1.52      1.52 o 
 -10  -2   5        1.73        1.77      1.52 o 
  -9  -2   5        1.37        1.41      0.92 o 
  -8  -2   5        0.23       -0.44      0.44 o 
  -7  -2   5       67.69       66.68      1.61 o 
  -6  -2   5        7.46       10.65      0.50 o 
  -5  -2   5      111.76      110.18      1.62 o 
  -4  -2   5       17.05       17.16      0.49 o 
  -3  -2   5     1153.30     1306.99     15.83 o 
  -2  -2   5     1946.29     2046.16     27.19 o 
  -1  -2   5     2668.71     2776.81     39.26 o 
   0  -2   5        8.20       11.89      0.51 o 
   1  -2   5      175.77      153.02      2.30 o 
   2  -2   5      404.23      379.32      4.86 o 
   3  -2   5      407.59      471.18      8.67 o 
   4  -2   5        7.02       10.55      0.50 o 
   5  -2   5       42.44       45.18      0.95 o 
   6  -2   5       23.61       23.44      1.15 o 
   7  -2   5       34.83       32.19      1.70 o 
   8  -2   5       34.34       38.40      1.65 o 
   9  -2   5       29.86       31.16      3.29 o 
  10  -2   5        5.48        4.31      2.03 o 
  11  -2   5        1.18        2.28      2.03 o 
 -12  -1   5        1.77        2.79      2.03 o 
 -11  -1   5        0.20       -1.52      1.52 o 
 -10  -1   5        8.30        9.70      1.22 o 
  -9  -1   5      109.68      102.11      2.23 o 
  -8  -1   5       24.11       20.94      0.92 o 
  -7  -1   5       23.55       26.55      0.76 o 
  -6  -1   5       19.71       18.99      0.60 o 
  -5  -1   5       21.77       27.85      0.64 o 
  -4  -1   5      166.24      207.29      2.82 o 
  -3  -1   5        0.57        4.41      0.33 o 
  -2  -1   5      308.79      311.71      4.74 o 
  -1  -1   5      313.75      304.20      4.64 o 
   0  -1   5      536.62      579.63      7.80 o 
   1  -1   5        3.18        2.81      0.23 o 
   2  -1   5       43.54       53.73      0.92 o 
   3  -1   5       56.27       74.85      1.21 o 
   4  -1   5       92.53       96.20      1.64 o 
   5  -1   5       54.32       56.92      1.08 o 
   6  -1   5       28.77       31.68      0.99 o 
   7  -1   5        3.98        4.06      0.66 o 
   8  -1   5       40.97       32.18      2.79 o 
   9  -1   5        2.79        4.31      1.77 o 
  10  -1   5        0.00        0.25      1.52 o 
 -12   0   5        1.88        1.01      1.77 o 
 -11   0   5        2.60        3.76      1.27 o 
 -10   0   5        1.16        1.46      0.85 o 
  -9   0   5       36.86       41.72      1.36 o 
  -8   0   5      109.53      102.09      1.98 o 
  -7   0   5       38.25       44.04      0.91 o 
  -6   0   5        1.98        2.51      0.30 o 
  -5   0   5      172.23      193.09      2.42 o 
  -4   0   5        3.33        2.88      0.25 o 
  -3   0   5      813.62      912.39     10.91 o 
  -2   0   5      282.00      291.34      4.46 o 
  -1   0   5      191.99      214.49      5.27 o 
   0   0   5      702.33      689.15      9.24 o 
   1   0   5      316.82      367.51      4.46 o 
   2   0   5        0.22        0.76      0.42 o 
   3   0   5       12.91       12.91      0.50 o 
   4   0   5        2.56        3.38      0.41 o 
   5   0   5       13.31       14.54      0.60 o 
   6   0   5       97.76       95.32      3.77 o 
   7   0   5       49.29       50.19      2.06 o 
   8   0   5       10.58        5.83      1.77 o 
   9   0   5        0.01       -1.27      1.27 o 
  10   0   5        0.72        1.52      1.77 o 
 -12   1   5        0.41        0.51      1.03 o 
 -11   1   5       37.23       38.71      4.31 o 
 -10   1   5        2.37        2.49      0.77 o 
  -9   1   5       91.37       87.21      1.84 o 
  -8   1   5        1.71        1.26      0.33 o 
  -7   1   5       60.71       58.70      0.99 o 
  -6   1   5      134.27      146.98      1.89 o 
  -5   1   5       35.50       33.44      0.90 o 
  -4   1   5       31.09       27.01      0.60 o 
  -3   1   5      220.59      233.14      3.02 o 
  -2   1   5      354.78      384.45      5.25 o 
  -1   1   5      240.29      255.94      3.65 o 
   0   1   5      491.23      554.86      7.30 o 
   1   1   5      103.25      118.01      1.66 o 
   2   1   5        7.81        6.64      0.56 o 
   3   1   5       40.25       47.58      0.97 o 
   4   1   5       46.71       53.29      1.47 o 
   5   1   5        0.86        0.60      0.54 o 
   6   1   5       12.71       11.21      1.07 o 
   7   1   5        8.33        9.30      1.07 o 
   8   1   5        6.82        4.81      1.77 o 
   9   1   5        0.75        2.79      1.77 o 
 -13   2   5        9.23       10.58      1.90 o 
 -12   2   5        5.10        6.69      1.33 o 
 -11   2   5       35.35       43.83      2.37 o 
 -10   2   5       87.36       93.32      2.23 o 
  -9   2   5        0.85        0.91      0.38 o 
  -8   2   5        5.95        4.84      0.41 o 
  -7   2   5       76.81       81.77      1.31 o 
  -6   2   5        2.81        2.67      0.48 o 
  -5   2   5      326.48      364.21      4.30 o 
  -4   2   5       23.35       27.25      0.59 o 
  -3   2   5       70.64       58.30      1.34 o 
  -2   2   5      316.30      339.85      4.72 o 
  -1   2   5       51.54       59.01      0.95 o 
   0   2   5       67.27       69.92      1.09 o 
   1   2   5        5.43        4.92      0.35 o 
   2   2   5      184.19      208.05      2.72 o 
   3   2   5       60.42       66.64      1.57 o 
   4   2   5      161.64      152.24      3.99 o 
   5   2   5      149.65      149.93      3.60 o 
   6   2   5        0.99        0.87      1.01 o 
   7   2   5        4.94        6.60      1.65 o 
   8   2   5        0.00       -0.51      1.52 o 
 -13   3   5        1.63        1.30      1.22 o 
 -12   3   5       15.60       23.07      2.53 o 
 -11   3   5        0.00        0.70      0.61 o 
 -10   3   5        2.75        2.71      0.61 o 
  -9   3   5        1.46        1.46      0.48 o 
  -8   3   5        7.59        7.55      0.58 o 
  -7   3   5       12.23       14.68      0.57 o 
  -6   3   5      149.89      153.77      2.27 o 
  -5   3   5        3.90        2.47      0.33 o 
  -4   3   5        2.85        4.02      0.40 o 
  -3   3   5       94.11      104.31      2.18 o 
  -2   3   5      153.20      159.40      2.43 o 
  -1   3   5        0.21        0.12      0.19 o 
   0   3   5        0.01       -0.11      0.23 o 
   1   3   5       21.49       18.60      0.67 o 
   2   3   5       26.54       29.44      1.15 o 
   3   3   5       22.75       18.52      1.11 o 
   4   3   5       16.68       15.20      1.04 o 
   5   3   5       43.41       50.46      2.13 o 
   6   3   5       13.02       11.79      1.65 o 
   7   3   5        9.75       10.41      1.77 o 
 -13   4   5       28.14       34.46      3.04 o 
 -12   4   5        8.52        8.61      0.95 o 
 -11   4   5       15.40       17.69      1.13 o 
 -10   4   5       11.22       12.04      0.87 o 
  -9   4   5       18.19       17.21      0.90 o 
  -8   4   5       15.87       12.26      0.64 o 
  -7   4   5        0.18        1.19      0.36 o 
  -6   4   5       24.87       25.97      1.28 o 
  -5   4   5      151.05      146.74      2.85 o 
  -4   4   5       45.85       47.29      2.37 o 
  -3   4   5      114.82      117.55      3.67 o 
  -2   4   5      105.31      111.61      2.09 o 
  -1   4   5       86.46       95.45      1.89 o 
   0   4   5       18.19       18.77      0.74 o 
   1   4   5       40.62       45.10      1.35 o 
   2   4   5      113.47      108.58      3.39 o 
   3   4   5       78.27       77.41      2.74 o 
   4   4   5       19.40       19.31      1.40 o 
   5   4   5       16.04       17.48      1.77 o 
   6   4   5        0.00        0.00      1.01 o 
   7   4   5       27.63       36.99      2.79 o 
 -13   5   5        4.66        5.57      1.52 o 
 -12   5   5        8.48        9.52      1.22 o 
 -11   5   5        0.11        0.86      0.70 o 
 -10   5   5       13.61       14.60      1.47 o 
  -9   5   5       46.08       45.84      1.74 o 
  -8   5   5        1.06        0.33      0.55 o 
  -7   5   5       51.15       51.01      1.47 o 
  -6   5   5       31.32       27.68      0.97 o 
  -5   5   5       12.28       15.40      0.82 o 
  -4   5   5       95.24       92.12      2.69 o 
  -3   5   5       35.57       41.81      1.61 o 
  -2   5   5       83.12       74.14      3.29 o 
  -1   5   5        0.39        0.25      0.63 o 
   0   5   5       14.49       18.27      1.15 o 
   1   5   5       25.15       19.25      1.33 o 
   2   5   5        3.45        0.90      1.01 o 
   3   5   5        1.47        1.04      0.89 o 
   4   5   5        5.34        5.83      1.52 o 
   5   5   5        0.96        0.76      1.27 o 
   6   5   5        2.00        1.01      1.27 o 
 -12   6   5        0.09        0.14      0.74 o 
 -11   6   5        1.81        1.99      0.70 o 
 -10   6   5        0.13        0.16      0.65 o 
  -9   6   5       12.36       11.03      1.00 o 
  -8   6   5       77.77       75.20      1.82 o 
  -7   6   5       27.96       28.05      1.03 o 
  -6   6   5        6.95        7.97      0.70 o 
  -5   6   5       13.82       15.80      0.92 o 
  -4   6   5       49.88       43.48      1.69 o 
  -3   6   5       37.70       42.08      1.79 o 
  -2   6   5       23.66       25.61      3.42 o 
  -1   6   5       19.15       19.66      2.79 o 
   0   6   5       76.35       76.51      3.80 o 
   1   6   5        6.15        4.31      1.27 o 
   2   6   5        5.41        4.31      1.27 o 
   3   6   5       17.39       16.72      2.03 o 
   4   6   5        6.23        6.84      1.52 o 
   5   6   5        9.36       16.21      2.03 o 
 -12   7   5        0.16       -0.84      0.84 o 
 -11   7   5        2.02        2.03      0.80 o 
 -10   7   5        8.59        7.07      0.92 o 
  -9   7   5       25.49       28.16      1.45 o 
  -8   7   5        0.01        0.55      0.50 o 
  -7   7   5       11.60       10.45      0.80 o 
  -6   7   5        3.84        4.19      0.62 o 
  -5   7   5        7.07       12.79      1.90 o 
  -4   7   5        1.42        2.97      1.27 o 
  -3   7   5        0.67        1.01      0.72 o 
  -2   7   5       19.37       19.26      2.03 o 
  -1   7   5       22.50       25.59      2.28 o 
   0   7   5        1.57        3.29      1.27 o 
   1   7   5       11.02       12.41      1.77 o 
   2   7   5        7.02        6.84      1.52 o 
   3   7   5        3.73        4.05      1.27 o 
 -11   8   5        0.77       -0.10      0.84 o 
 -10   8   5        5.78        5.34      0.89 o 
  -9   8   5        3.60        3.47      0.89 o 
  -8   8   5       12.36       13.23      1.96 o 
  -7   8   5       27.12       30.08      1.36 o 
  -6   8   5        0.49        1.41      0.79 o 
  -5   8   5        0.01       -0.14      1.01 o 
  -4   8   5        0.14        0.51      0.72 o 
  -3   8   5       16.54       16.47      1.77 o 
  -2   8   5        4.13        7.35      1.52 o 
  -1   8   5       65.95       63.85      3.55 o 
   0   8   5       48.43       46.11      3.29 o 
   1   8   5       11.30       11.15      1.77 o 
   2   8   5        0.56        0.76      1.27 o 
 -10   9   5        5.13        5.01      1.15 o 
  -9   9   5        0.02        0.65      0.82 o 
  -8   9   5        0.19        1.27      1.27 o 
  -7   9   5        2.53        4.75      0.97 o 
  -6   9   5        0.52        1.77      1.01 o 
  -5   9   5        5.77        7.93      1.07 o 
  -4   9   5       11.16       14.19      1.77 o 
  -3   9   5        1.33        0.76      1.27 o 
  -2   9   5        0.81        0.51      1.27 o 
  -1   9   5        0.00        1.01      1.27 o 
   0   9   5        2.25        4.56      1.52 o 
  -9  10   5        9.66       11.85      1.65 o 
  -8  10   5        0.47        1.77      1.52 o 
  -7  10   5        4.59        3.83      1.07 o 
  -6  10   5        3.85        7.85      1.52 o 
  -5  10   5        3.31        5.83      1.52 o 
  -4  10   5        0.00        1.77      1.27 o 
  -3  10   5       30.36       27.11      2.79 o 
  -2  10   5       77.19       85.13      4.56 o 
   1 -14   6       11.45       15.48      1.25 o 
   2 -14   6       41.29       53.15      2.49 o 
   3 -14   6       30.17       40.07      2.19 o 
   4 -14   6        9.18        9.67      1.40 o 
   5 -14   6        0.00        2.53      1.77 o 
   6 -14   6       11.77       15.36      1.59 o 
   7 -14   6        0.37        1.33      0.85 o 
   8 -14   6        1.59        2.28      2.03 o 
  -1 -13   6        3.01        2.56      1.37 o 
   0 -13   6       23.99       28.71      1.48 o 
   1 -13   6        3.93        5.52      1.03 o 
   2 -13   6        0.84        0.35      1.01 o 
   3 -13   6       46.39       46.64      2.41 o 
   4 -13   6       58.16       63.05      2.68 o 
   5 -13   6       26.32       29.99      1.42 o 
   6 -13   6        0.00        1.23      0.79 o 
   7 -13   6        8.23        9.90      0.74 o 
   8 -13   6        0.53        0.68      0.48 o 
   9 -13   6        0.00        0.41      0.61 o 
  -3 -12   6        0.41        1.47      0.97 o 
  -2 -12   6        7.73        9.27      1.00 o 
  -1 -12   6       10.29       11.35      1.15 o 
   0 -12   6       47.86       52.52      1.84 o 
   1 -12   6       60.31       71.19      2.74 o 
   2 -12   6       34.88       36.13      1.82 o 
   3 -12   6       10.98       10.34      0.88 o 
   4 -12   6       23.62       22.16      1.12 o 
   5 -12   6        3.51        3.70      0.61 o 
   6 -12   6       25.98       25.52      1.10 o 
   7 -12   6       13.97       14.95      0.70 o 
   8 -12   6       24.22       25.08      0.95 o 
   9 -12   6       19.74       22.69      0.93 o 
  10 -12   6        0.51        1.01      0.71 o 
  -4 -11   6        5.02        4.85      1.15 o 
  -3 -11   6        0.82       -0.10      0.84 o 
  -2 -11   6        1.84        1.14      0.90 o 
  -1 -11   6        0.16        0.07      0.62 o 
   0 -11   6       41.42       46.26      2.13 o 
   1 -11   6        1.68        2.70      0.56 o 
   2 -11   6        7.57        7.39      0.72 o 
   3 -11   6       28.84       31.86      1.89 o 
   4 -11   6        0.05        0.55      0.59 o 
   5 -11   6        4.69        5.44      0.61 o 
   6 -11   6       40.89       40.19      1.02 o 
   7 -11   6        0.07        0.70      0.38 o 
   8 -11   6        4.01        4.52      0.52 o 
   9 -11   6        6.84        8.87      0.67 o 
  10 -11   6        2.61        4.34      0.63 o 
  11 -11   6        1.05        1.60      0.93 o 
  -6 -10   6        0.71        0.87      1.03 o 
  -5 -10   6        0.05       -0.11      0.79 o 
  -4 -10   6       18.46       17.17      1.51 o 
  -3 -10   6       43.63       45.86      2.19 o 
  -2 -10   6        1.96        1.62      0.84 o 
  -1 -10   6       40.76       38.25      1.87 o 
   0 -10   6        3.12        2.18      0.55 o 
   1 -10   6       41.01       43.06      1.48 o 
   2 -10   6       22.46       20.16      1.03 o 
   3 -10   6       14.57       17.61      0.95 o 
   4 -10   6       32.86       32.20      0.91 o 
   5 -10   6        0.06       -0.16      0.32 o 
   6 -10   6      129.81      116.37      1.97 o 
   7 -10   6        0.01       -0.35      0.35 o 
   8 -10   6        5.46        4.58      0.51 o 
   9 -10   6        6.74        7.03      0.66 o 
  10 -10   6        0.57        0.51      0.50 o 
  11 -10   6        1.25        0.54      0.76 o 
  -7  -9   6       28.74       31.81      2.01 o 
  -6  -9   6       23.05       20.58      1.58 o 
  -5  -9   6       12.82       16.28      1.52 o 
  -4  -9   6        1.41        1.11      0.84 o 
  -3  -9   6        6.04        7.06      0.97 o 
  -2  -9   6       18.10       18.73      4.56 o 
  -1  -9   6       67.95       69.93      1.86 o 
   0  -9   6        5.06        4.36      0.55 o 
   1  -9   6       11.38        9.33      0.58 o 
   2  -9   6        4.27        4.93      0.56 o 
   3  -9   6        0.79        0.68      0.49 o 
   4  -9   6       72.72       69.70      1.46 o 
   5  -9   6        0.36        0.46      0.32 o 
   6  -9   6        0.00       -0.34      0.34 o 
   7  -9   6       15.39       15.15      0.74 o 
   8  -9   6        0.99        1.33      0.50 o 
   9  -9   6        0.12        0.38      0.48 o 
  10  -9   6        0.22       -0.24      0.71 o 
  11  -9   6        3.21        2.23      0.62 o 
  -8  -8   6        7.57        5.07      1.22 o 
  -7  -8   6        1.31        3.31      1.03 o 
  -6  -8   6       17.24       16.73      1.52 o 
  -5  -8   6       48.75       49.79      2.31 o 
  -4  -8   6       36.69       34.15      1.76 o 
  -3  -8   6        0.09       -0.79      0.79 o 
  -2  -8   6      248.74      255.75      4.97 o 
  -1  -8   6       93.77      102.45      2.30 o 
   0  -8   6       18.39       18.95      0.65 o 
   1  -8   6       53.73       57.09      1.60 o 
   2  -8   6        3.77        5.47      0.75 o 
   3  -8   6       23.57       24.77      0.71 o 
   4  -8   6      154.22      148.55      2.44 o 
   5  -8   6       25.96       25.51      0.67 o 
   6  -8   6       38.37       32.12      0.89 o 
   7  -8   6        7.69        7.77      0.57 o 
   8  -8   6        5.63        6.12      0.60 o 
   9  -8   6        2.85        3.61      0.54 o 
  10  -8   6       14.24       11.18      0.76 o 
  11  -8   6        2.02        0.96      0.58 o 
  -9  -7   6       18.65       19.63      1.90 o 
  -8  -7   6       27.53       28.65      3.55 o 
  -7  -7   6       54.64       57.57      2.49 o 
  -6  -7   6        5.91        6.53      1.03 o 
  -5  -7   6       82.74       76.43      2.67 o 
  -4  -7   6      411.09      390.17      9.19 o 
  -3  -7   6        0.50        1.58      0.55 o 
  -2  -7   6       51.57       50.90      1.48 o 
  -1  -7   6       23.71       21.95      0.65 o 
   0  -7   6       31.21       37.30      0.90 o 
   1  -7   6       76.26       84.08      2.02 o 
   2  -7   6        1.42        1.83      0.31 o 
   3  -7   6        3.30        3.83      0.35 o 
   4  -7   6        4.68        6.07      0.43 o 
   5  -7   6       28.21       28.12      0.75 o 
   6  -7   6        0.01       -0.32      0.32 o 
   7  -7   6        0.50       -0.11      0.34 o 
   8  -7   6        9.37        8.56      0.60 o 
   9  -7   6        0.01       -0.28      0.42 o 
  10  -7   6        6.78        7.65      0.71 o 
  11  -7   6        1.11        0.28      0.56 o 
  -9  -6   6        0.15        0.90      0.89 o 
  -8  -6   6        6.96        5.50      1.03 o 
  -7  -6   6       18.92       18.41      1.45 o 
  -6  -6   6       39.31       38.97      3.93 o 
  -5  -6   6      107.50      114.46      2.54 o 
  -4  -6   6      865.60      828.72     15.88 o 
  -3  -6   6      358.21      337.67      6.21 o 
  -2  -6   6       60.72       62.92      1.41 o 
  -1  -6   6       63.42       79.59      1.39 o 
   0  -6   6       54.63       54.35      1.42 o 
   1  -6   6      167.33      172.46      2.83 o 
   2  -6   6       45.49       41.49      1.00 o 
   3  -6   6        8.80        8.77      0.43 o 
   4  -6   6       49.28       44.65      0.89 o 
   5  -6   6       12.12       12.57      0.62 o 
   6  -6   6        1.77        0.92      0.42 o 
   7  -6   6       23.40       24.49      0.82 o 
   8  -6   6       63.52       59.25      1.42 o 
   9  -6   6        5.67        4.74      0.58 o 
  10  -6   6        0.15       -0.53      0.53 o 
  11  -6   6        1.83        1.95      0.76 o 
 -10  -5   6        0.40       -0.76      1.77 o 
  -9  -5   6        5.26        6.12      1.65 o 
  -8  -5   6        7.98        8.39      1.39 o 
  -7  -5   6       79.26       69.84      2.56 o 
  -6  -5   6      355.66      317.78      5.46 o 
  -5  -5   6      271.90      278.67      4.83 o 
  -4  -5   6      494.24      473.70      9.09 o 
  -3  -5   6        0.03       -0.30      0.30 o 
  -2  -5   6       33.77       29.35      1.09 o 
  -1  -5   6       33.75       26.64      0.93 o 
   0  -5   6      895.70      927.74     13.42 o 
   1  -5   6      729.58      761.15     11.12 o 
   2  -5   6        9.78        5.88      0.35 o 
   3  -5   6        5.30        4.00      0.32 o 
   4  -5   6       29.58       26.86      0.66 o 
   5  -5   6       47.01       43.16      1.27 o 
   6  -5   6       11.92       14.73      0.57 o 
   7  -5   6        5.92        4.62      0.51 o 
   8  -5   6        6.55        6.24      1.11 o 
   9  -5   6        1.93        1.79      0.54 o 
  10  -5   6        6.90        8.33      0.82 o 
  11  -5   6        0.50        0.08      0.68 o 
 -11  -4   6        0.14       -1.52      1.52 o 
 -10  -4   6        6.19        7.60      2.03 o 
  -9  -4   6        1.46        0.44      0.76 o 
  -8  -4   6        7.19        7.72      1.03 o 
  -7  -4   6       40.86       39.54      1.43 o 
  -6  -4   6      228.48      223.31      4.00 o 
  -5  -4   6      381.61      383.73      6.27 o 
  -4  -4   6        6.49        4.34      0.40 o 
  -3  -4   6      108.52       99.72      2.28 o 
  -2  -4   6      111.24      123.67      2.07 o 
  -1  -4   6       35.78       39.78      0.96 o 
   0  -4   6      218.33      244.56      3.84 o 
   1  -4   6       21.97       23.54      0.68 o 
   2  -4   6       19.32       13.36      0.51 o 
   3  -4   6       89.61       78.48      1.31 o 
   4  -4   6        1.34        2.63      0.36 o 
   5  -4   6       45.03       47.68      1.00 o 
   6  -4   6       55.53       52.76      1.11 o 
   7  -4   6        0.13        0.03      0.45 o 
   8  -4   6        3.95        3.90      0.61 o 
   9  -4   6        2.19        1.84      0.88 o 
  10  -4   6        0.74       -0.15      0.62 o 
  11  -4   6        1.78        0.51      2.03 o 
 -11  -3   6        2.82        4.81      2.03 o 
 -10  -3   6        0.41       -0.51      1.27 o 
  -9  -3   6        0.07       -0.68      0.68 o 
  -8  -3   6       53.72       49.14      1.65 o 
  -7  -3   6        4.93        3.99      0.77 o 
  -6  -3   6      768.54      725.70     11.30 o 
  -5  -3   6       44.73       42.84      1.05 o 
  -4  -3   6       17.00       11.57      0.47 o 
  -3  -3   6       63.47       59.42      1.33 o 
  -2  -3   6       95.27      105.94      1.64 o 
  -1  -3   6     3676.60     4120.60     58.21 o 
   0  -3   6      587.03      599.76      8.86 o 
   1  -3   6        6.62        8.49      0.60 o 
   2  -3   6      106.78      100.45      1.68 o 
   3  -3   6       81.98       84.20      1.57 o 
   4  -3   6       17.44       18.97      0.61 o 
   5  -3   6        2.01        2.68      0.38 o 
   6  -3   6        3.07        2.23      0.37 o 
   7  -3   6       10.67       10.86      0.87 o 
   8  -3   6        0.02       -0.51      0.51 o 
   9  -3   6       13.22       13.24      0.97 o 
  10  -3   6        0.22       -1.01      1.77 o 
 -11  -2   6        1.70        3.80      1.77 o 
 -10  -2   6       12.55       11.91      2.28 o 
  -9  -2   6        7.79        6.44      0.65 o 
  -8  -2   6       33.32       37.54      1.31 o 
  -7  -2   6       33.84       30.36      1.12 o 
  -6  -2   6      194.34      186.49      2.70 o 
  -5  -2   6      178.68      165.26      2.43 o 
  -4  -2   6        2.27        4.40      0.37 o 
  -3  -2   6       57.60       44.82      0.96 o 
  -2  -2   6     1452.69     1519.89     21.69 o 
  -1  -2   6      323.03      321.52      4.98 o 
   0  -2   6      260.91      278.24      3.99 o 
   1  -2   6      258.32      254.71      3.70 o 
   2  -2   6        0.05        0.15      0.36 o 
   3  -2   6        1.50        3.06      0.28 o 
   4  -2   6       97.76      106.23      1.83 o 
   5  -2   6        3.36        2.29      0.37 o 
   6  -2   6        4.69        4.52      0.55 o 
   7  -2   6        2.45        1.27      0.49 o 
   8  -2   6       41.82       41.40      1.92 o 
   9  -2   6        0.01        0.51      1.52 o 
  10  -2   6        1.18        1.27      1.77 o 
 -12  -1   6        0.95       -0.76      1.77 o 
 -11  -1   6        6.44        6.33      2.03 o 
 -10  -1   6       41.01       48.03      2.31 o 
  -9  -1   6       84.35       87.11      2.10 o 
  -8  -1   6      290.35      298.50      6.77 o 
  -7  -1   6        1.77        1.19      0.34 o 
  -6  -1   6       30.78       35.53      0.81 o 
  -5  -1   6      116.27       98.37      1.45 o 
  -4  -1   6      126.24      122.96      1.83 o 
  -3  -1   6      904.98     1041.83     15.03 o 
  -2  -1   6        4.92        3.80      0.40 o 
  -1  -1   6       25.70       20.52      1.52 o 
   0  -1   6      323.64      324.89      4.57 o 
   1  -1   6      166.72      172.05      2.41 o 
   2  -1   6       47.15       50.25      1.13 o 
   3  -1   6       25.65       32.78      0.93 o 
   4  -1   6        2.44        2.74      0.36 o 
   5  -1   6       19.30       22.38      0.73 o 
   6  -1   6       28.05       30.56      2.29 o 
   7  -1   6       32.14       29.39      3.04 o 
   8  -1   6        0.03       -1.01      1.27 o 
   9  -1   6        1.24       -0.25      1.52 o 
 -12   0   6        0.12       -0.76      1.52 o 
 -11   0   6        6.59        6.50      1.22 o 
 -10   0   6        6.42        7.26      1.00 o 
  -9   0   6        1.93        2.51      0.61 o 
  -8   0   6       31.76       34.07      0.95 o 
  -7   0   6       11.07       13.13      0.54 o 
  -6   0   6        2.71        2.44      0.26 o 
  -5   0   6       17.05       15.74      0.53 o 
  -4   0   6      454.42      462.62      7.14 o 
  -3   0   6      263.36      259.48      3.75 o 
  -2   0   6      444.15      445.74      6.17 o 
  -1   0   6      134.16      147.90      2.30 o 
   0   0   6        3.38        3.82      0.32 o 
   1   0   6        4.88        4.63      0.32 o 
   2   0   6       87.59       92.44      1.46 o 
   3   0   6       15.22       15.73      0.58 o 
   4   0   6        0.90        0.32      0.29 o 
   5   0   6        8.90        8.72      0.65 o 
   6   0   6      133.07      132.19      3.93 o 
   7   0   6        0.24        0.16      0.89 o 
   8   0   6        0.36        0.51      1.52 o 
   9   0   6        4.45        4.05      2.03 o 
 -12   1   6        2.07        1.72      1.15 o 
 -11   1   6      136.51      138.09      4.36 o 
 -10   1   6        1.35        0.76      0.97 o 
  -9   1   6       28.98       30.32      1.23 o 
  -8   1   6        1.60        1.16      0.32 o 
  -7   1   6      101.52      102.58      1.59 o 
  -6   1   6        3.84        1.66      0.29 o 
  -5   1   6       19.43       21.49      0.59 o 
  -4   1   6       42.49       41.33      0.84 o 
  -3   1   6        1.68        3.69      0.66 o 
  -2   1   6      356.14      349.94      4.87 o 
  -1   1   6       45.61       39.28      0.88 o 
   0   1   6        9.36       13.67      0.47 o 
   1   1   6       13.69       17.54      0.54 o 
   2   1   6        2.54        4.27      0.36 o 
   3   1   6       63.77       61.36      1.35 o 
   4   1   6        4.15        3.43      0.67 o 
   5   1   6        3.70        3.98      0.82 o 
   6   1   6        8.48       10.19      1.07 o 
   7   1   6        0.92       -0.06      0.79 o 
   8   1   6        1.38        0.76      1.52 o 
 -12   2   6        9.73       12.36      1.58 o 
 -11   2   6        2.77        4.66      1.52 o 
 -10   2   6       72.74       78.91      2.08 o 
  -9   2   6        4.11        2.68      0.51 o 
  -8   2   6        0.01        0.05      0.56 o 
  -7   2   6        9.18        8.34      0.55 o 
  -6   2   6       14.17        8.76      0.55 o 
  -5   2   6        2.06        1.87      0.28 o 
  -4   2   6       37.61       38.19      0.90 o 
  -3   2   6      105.85      107.60      1.74 o 
  -2   2   6      122.77      125.88      2.28 o 
  -1   2   6        8.51        7.84      0.47 o 
   0   2   6      187.83      203.93      2.66 o 
   1   2   6       34.63       32.05      0.85 o 
   2   2   6       21.95       20.10      1.10 o 
   3   2   6        0.08       -0.18      0.55 o 
   4   2   6       42.27       37.97      1.56 o 
   5   2   6        2.62        3.29      0.84 o 
   6   2   6        0.18       -0.63      0.65 o 
   7   2   6        8.80        7.13      1.22 o 
 -12   3   6       19.96       22.88      1.87 o 
 -11   3   6       56.37       62.82      2.78 o 
 -10   3   6        3.77        4.55      0.84 o 
  -9   3   6        1.22        0.92      0.48 o 
  -8   3   6       90.27       88.80      1.77 o 
  -7   3   6        0.01       -0.38      0.38 o 
  -6   3   6       95.65       92.21      1.95 o 
  -5   3   6       13.45       14.99      0.82 o 
  -3   3   6      105.13       98.82      2.69 o 
  -2   3   6        0.02       -0.19      0.32 o 
  -1   3   6       27.79       24.79      0.82 o 
   0   3   6        0.00        0.13      0.30 o 
   1   3   6       14.99       16.85      0.82 o 
   2   3   6       34.77       28.74      1.15 o 
   3   3   6       19.61       16.58      1.07 o 
   4   3   6        2.16        2.43      0.75 o 
   5   3   6        2.11        1.63      0.79 o 
   6   3   6        0.01       -0.76      1.01 o 
   7   3   6        0.26       -1.01      1.27 o 
 -12   4   6       23.60       31.47      2.05 o 
 -11   4   6        0.64        0.29      1.26 o 
 -10   4   6        0.07        1.21      0.70 o 
  -9   4   6       17.64       18.69      1.48 o 
  -8   4   6      101.02       90.78      2.04 o 
  -7   4   6       54.35       49.13      1.44 o 
  -6   4   6       82.76       82.51      1.88 o 
  -5   4   6       52.68       57.37      1.61 o 
  -4   4   6        2.23        4.73      1.14 o 
  -3   4   6       32.40       37.39      1.61 o 
  -2   4   6       26.49       29.67      2.15 o 
  -1   4   6        0.84       -0.56      0.89 o 
   0   4   6       10.25        9.02      0.79 o 
   1   4   6        1.11       -0.44      0.52 o 
   2   4   6        0.21       -0.79      0.79 o 
   3   4   6       14.09       11.21      1.15 o 
   4   4   6       15.72       16.21      1.77 o 
   5   4   6        0.08        0.00      1.01 o 
   6   4   6        1.46        0.51      1.27 o 
 -12   5   6        1.79        1.56      0.85 o 
 -11   5   6        0.09       -0.57      0.65 o 
 -10   5   6        4.02        4.36      1.30 o 
  -9   5   6        7.23        8.36      1.55 o 
  -8   5   6        8.16        6.47      0.63 o 
  -7   5   6       18.18       15.81      0.85 o 
  -6   5   6        3.67        1.19      0.52 o 
  -5   5   6       14.83       10.51      1.27 o 
  -4   5   6        6.20        5.56      0.79 o 
  -3   5   6        0.64       -0.25      0.54 o 
  -2   5   6        1.26        0.63      0.54 o 
  -1   5   6        0.63       -0.19      0.89 o 
   0   5   6        5.95        5.83      1.27 o 
   1   5   6        5.97        4.31      1.27 o 
   2   5   6        2.24        2.03      1.01 o 
   3   5   6       13.57       15.20      2.03 o 
   4   5   6        5.88        5.83      1.52 o 
   5   5   6        0.13       -1.01      1.27 o 
 -12   6   6        3.37        5.64      1.22 o 
 -11   6   6        4.58        5.74      0.97 o 
 -10   6   6        6.62        7.15      1.00 o 
  -9   6   6       30.89       33.16      1.98 o 
  -8   6   6        1.35        1.13      0.59 o 
  -7   6   6        6.86        6.61      0.77 o 
  -6   6   6        0.01        0.35      0.52 o 
  -5   6   6       35.45       29.04      1.51 o 
  -4   6   6       19.12       20.53      1.25 o 
  -3   6   6        1.30        0.51      0.54 o 
  -2   6   6       11.28        8.83      0.90 o 
  -1   6   6        0.02       -0.76      0.76 o 
   0   6   6       21.39       23.56      2.03 o 
   1   6   6       52.61       49.66      3.04 o 
   2   6   6       14.63       13.17      1.77 o 
   3   6   6        0.69        0.51      1.27 o 
   4   6   6        0.15       -0.76      1.01 o 
 -11   7   6        3.59        4.14      1.39 o 
 -10   7   6        0.36        0.54      0.77 o 
  -9   7   6        0.78        0.19      0.77 o 
  -8   7   6       29.74       39.04      1.51 o 
  -7   7   6        3.67        5.66      0.77 o 
  -6   7   6        0.57        1.65      0.72 o 
  -5   7   6       29.03       35.85      1.79 o 
  -4   7   6        3.76        7.93      0.97 o 
  -3   7   6        1.60        0.38      0.72 o 
  -2   7   6       13.81        8.11      1.52 o 
  -1   7   6        3.18        2.03      1.27 o 
   0   7   6       18.82       17.99      2.03 o 
   1   7   6        8.03        9.88      1.77 o 
   2   7   6        0.64        0.00      1.01 o 
 -10   8   6        0.02       -0.29      0.74 o 
  -9   8   6        0.87        1.06      0.97 o 
  -8   8   6        2.58        2.68      0.77 o 
  -7   8   6       15.41       15.05      1.52 o 
  -6   8   6        6.22        8.14      1.14 o 
  -5   8   6        0.26        0.57      0.76 o 
  -4   8   6        0.25        1.52      1.01 o 
  -3   8   6        3.94        3.80      1.27 o 
  -2   8   6       13.82       12.92      2.03 o 
  -1   8   6       65.48       66.63      3.80 o 
   0   8   6        8.70       11.15      1.77 o 
   1   8   6       10.52       11.91      2.03 o 
  -9   9   6       12.73       18.27      1.69 o 
  -8   9   6        0.24       -0.51      1.27 o 
  -7   9   6       11.61       14.46      2.66 o 
  -6   9   6        4.98        4.23      1.07 o 
  -5   9   6        1.63        3.80      1.27 o 
  -4   9   6        1.77        1.77      1.27 o 
  -3   9   6        6.91        7.60      1.77 o 
  -2   9   6        2.40        3.04      1.52 o 
   1 -14   7        0.00       -0.32      0.97 o 
   2 -14   7       11.35       19.12      1.58 o 
   3 -14   7        0.05        0.95      1.03 o 
   4 -14   7       22.15       24.24      1.82 o 
   5 -14   7       22.52       27.52      3.55 o 
   6 -14   7        6.31        5.12      1.11 o 
   7 -14   7        1.40        1.09      0.91 o 
  -1 -13   7        0.17        0.46      0.84 o 
   0 -13   7       17.42       20.51      3.04 o 
   1 -13   7        4.25        4.77      1.15 o 
   2 -13   7        0.07        0.76      0.84 o 
   3 -13   7        2.17        1.63      1.03 o 
   4 -13   7        0.98        0.63      0.66 o 
   5 -13   7        0.57        1.38      0.88 o 
   6 -13   7        0.30        0.35      0.44 o 
   7 -13   7        0.29        0.06      0.40 o 
   8 -13   7       10.35       11.22      0.69 o 
   9 -13   7        2.05        2.94      1.01 o 
  -3 -12   7        3.14        4.41      1.52 o 
  -2 -12   7        3.29        1.77      0.97 o 
  -1 -12   7        7.97        7.35      1.22 o 
   0 -12   7        1.56        2.18      1.14 o 
   1 -12   7        2.66        2.69      0.97 o 
   2 -12   7       21.83       20.88      1.07 o 
   3 -12   7        4.15        3.58      0.71 o 
   4 -12   7        5.22        5.22      0.80 o 
   5 -12   7       16.38       17.88      0.99 o 
   6 -12   7        0.26        0.31      0.44 o 
   7 -12   7       11.29       14.60      0.75 o 
   8 -12   7        4.95        5.98      0.63 o 
   9 -12   7        0.00        1.28      0.84 o 
  10 -12   7        0.13        0.82      1.65 o 
  -5 -11   7        0.11        0.91      1.39 o 
  -4 -11   7        2.69        2.59      2.41 o 
  -3 -11   7        0.03        0.20      0.84 o 
  -2 -11   7        9.41        8.66      1.15 o 
  -1 -11   7        0.79        0.35      0.84 o 
   0 -11   7       19.38       18.10      2.91 o 
   1 -11   7        0.04       -0.10      0.49 o 
   2 -11   7        6.40        3.41      0.86 o 
   3 -11   7        0.36       -0.15      0.51 o 
   4 -11   7        9.80        9.43      0.56 o 
   5 -11   7        0.98        0.69      0.48 o 
   6 -11   7       14.89       14.64      0.75 o 
   7 -11   7        3.98        3.94      0.77 o 
   8 -11   7        1.39        2.34      0.51 o 
   9 -11   7        2.79        2.23      0.61 o 
  10 -11   7        2.46        1.72      0.67 o 
  -6 -10   7       17.54       17.93      1.58 o 
  -5 -10   7       25.64       28.40      1.82 o 
  -4 -10   7       22.18       19.62      1.58 o 
  -3 -10   7        2.96        3.82      1.03 o 
  -2 -10   7       43.94       51.80      2.31 o 
  -1 -10   7       37.93       40.83      3.42 o 
   0 -10   7       47.60       48.75      1.56 o 
   1 -10   7       10.19        9.75      0.72 o 
   2 -10   7        4.01        2.14      0.56 o 
   3 -10   7       30.03       33.92      0.99 o 
   4 -10   7       95.28       95.15      1.91 o 
   5 -10   7        0.64        0.18      0.37 o 
   6 -10   7       12.97       13.37      0.73 o 
   7 -10   7        4.43        4.38      0.98 o 
   8 -10   7        0.07        0.13      0.44 o 
   9 -10   7        0.05       -0.26      0.58 o 
  10 -10   7        4.34        3.38      0.64 o 
  -7  -9   7       32.69       39.91      2.41 o 
  -6  -9   7       19.62       20.17      1.58 o 
  -5  -9   7        0.00       -0.51      0.79 o 
  -4  -9   7       97.96       95.85      3.28 o 
  -3  -9   7        4.35        4.20      0.88 o 
  -2  -9   7      153.80      137.39      4.00 o 
  -1  -9   7       23.87       22.46      1.03 o 
   0  -9   7        0.32       -0.80      0.80 o 
   1  -9   7        2.70        2.37      0.50 o 
   2  -9   7        0.02       -0.16      0.44 o 
   3  -9   7        4.94        6.33      0.50 o 
   4  -9   7       99.98       96.58      1.81 o 
   5  -9   7       47.10       48.82      1.09 o 
   6  -9   7        6.66        5.11      0.54 o 
   7  -9   7        9.45        8.65      0.73 o 
   8  -9   7        2.29        3.34      0.58 o 
   9  -9   7        1.13        2.26      0.81 o 
  10  -9   7        2.03        1.98      0.61 o 
  11  -9   7        0.48        1.40      0.79 o 
  -8  -8   7        5.73        4.33      1.27 o 
  -7  -8   7        2.06        2.60      1.03 o 
  -6  -8   7       27.43       24.50      1.58 o 
  -5  -8   7        9.12        7.12      1.15 o 
  -4  -8   7       11.15       10.90      1.77 o 
  -3  -8   7      436.87      445.65      8.14 o 
  -2  -8   7      342.54      336.37      6.33 o 
  -1  -8   7       14.50       12.59      0.88 o 
   0  -8   7       72.13       66.96      1.83 o 
   1  -8   7        4.50        5.93      0.56 o 
   2  -8   7       49.63       51.82      1.24 o 
   3  -8   7       42.15       32.80      0.94 o 
   4  -8   7       64.48       59.42      1.30 o 
   5  -8   7       29.65       30.36      1.30 o 
   6  -8   7        0.32       -0.49      0.49 o 
   7  -8   7       22.27       20.03      1.02 o 
   8  -8   7       40.93       43.51      1.40 o 
   9  -8   7        0.89        0.88      0.53 o 
  10  -8   7        3.22        2.77      0.68 o 
  11  -8   7        0.00       -0.08      0.94 o 
  -9  -7   7       24.77       29.16      2.66 o 
  -8  -7   7       12.21       14.86      1.45 o 
  -7  -7   7       15.33       14.41      1.40 o 
  -6  -7   7        4.13        3.87      1.14 o 
  -5  -7   7       12.91       12.74      1.22 o 
  -4  -7   7      348.15      332.03      6.25 o 
  -3  -7   7      176.81      170.86      3.90 o 
  -2  -7   7       39.72       31.67      1.18 o 
  -1  -7   7        0.00       -0.13      0.36 o 
   0  -7   7       85.06       83.99      2.05 o 
   1  -7   7       53.11       50.38      2.01 o 
   2  -7   7      502.49      511.52      7.69 o 
   3  -7   7       20.30       17.88      0.69 o 
   4  -7   7       13.75       13.04      0.60 o 
   5  -7   7        7.83        6.79      0.46 o 
   6  -7   7        0.12       -0.71      0.71 o 
   7  -7   7        0.99        1.14      0.69 o 
   8  -7   7       16.43       14.56      0.89 o 
   9  -7   7        9.86        8.52      0.85 o 
  10  -7   7        4.81        4.60      0.69 o 
  11  -7   7        1.46        1.95      0.86 o 
  -9  -6   7       34.16       33.16      2.01 o 
  -8  -6   7        6.62       10.00      1.07 o 
  -7  -6   7        0.06       -0.65      0.65 o 
  -6  -6   7        7.60        8.45      1.03 o 
  -5  -6   7      128.94      131.77      2.99 o 
  -4  -6   7     1255.80     1193.60     20.40 o 
  -3  -6   7        7.60        8.79      0.65 o 
  -2  -6   7       33.89       28.84      1.10 o 
  -1  -6   7       70.09       71.15      1.58 o 
   0  -6   7      110.70      114.07      2.10 o 
   1  -6   7      406.53      411.67      6.31 o 
   2  -6   7       90.24       86.55      1.70 o 
   3  -6   7      158.69      163.08      2.60 o 
   4  -6   7       14.57       13.26      0.66 o 
   5  -6   7        0.71        0.10      0.44 o 
   6  -6   7       41.29       40.93      1.16 o 
   7  -6   7        2.16        2.53      0.84 o 
   8  -6   7        6.48        5.28      0.83 o 
   9  -6   7        1.88        0.35      0.62 o 
  10  -6   7        4.18        5.10      0.77 o 
  11  -6   7        1.13        1.15      0.77 o 
 -10  -5   7        2.37        3.04      2.03 o 
  -9  -5   7        4.11        3.11      1.77 o 
  -8  -5   7       11.08       10.00      1.07 o 
  -7  -5   7       74.51       72.53      2.56 o 
  -6  -5   7      154.21      150.70      3.32 o 
  -5  -5   7       28.89       27.07      1.32 o 
  -4  -5   7        6.38        8.37      0.65 o 
  -3  -5   7        5.29        3.68      0.47 o 
  -2  -5   7      228.15      243.96      4.13 o 
  -1  -5   7      118.86      108.17      1.78 o 
   0  -5   7      778.04      786.77     11.56 o 
   1  -5   7       14.86       18.09      1.02 o 
   2  -5   7       81.00       72.61      1.42 o 
   3  -5   7      246.93      249.01      3.71 o 
   4  -5   7        0.07       -0.31      0.31 o 
   5  -5   7       15.86       12.00      0.53 o 
   6  -5   7       88.49       87.34      1.58 o 
   7  -5   7       45.02       43.92      1.35 o 
   8  -5   7       35.30       35.70      1.57 o 
   9  -5   7       15.90       15.74      0.92 o 
  10  -5   7        9.23        8.63      0.91 o 
 -10  -4   7        9.82        9.37      2.03 o 
  -9  -4   7       12.86       14.45      1.26 o 
  -8  -4   7       10.56       10.27      1.07 o 
  -7  -4   7       12.18       11.61      0.79 o 
  -6  -4   7      644.35      634.12     11.27 o 
  -5  -4   7       47.84       44.83      1.40 o 
  -4  -4   7      159.77      157.28      3.20 o 
  -3  -4   7       31.96       24.59      0.88 o 
  -2  -4   7        2.20        4.36      0.35 o 
  -1  -4   7       91.97      102.24      1.94 o 
   0  -4   7        4.17        4.48      0.44 o 
   1  -4   7      487.27      486.11      6.74 o 
   2  -4   7       97.12       93.23      1.65 o 
   3  -4   7       84.62       76.15      1.34 o 
   4  -4   7       12.61       12.11      0.52 o 
   5  -4   7       44.19       43.40      1.01 o 
   6  -4   7        0.42       -0.33      0.33 o 
   7  -4   7        7.07        6.68      0.67 o 
   8  -4   7       20.69       22.20      1.06 o 
   9  -4   7        0.00       -0.33      0.49 o 
  10  -4   7        2.45        3.55      2.03 o 
 -11  -3   7        0.34       -1.01      1.52 o 
 -10  -3   7        2.21        1.52      1.77 o 
  -9  -3   7        0.00        0.42      2.15 o 
  -8  -3   7        0.05       -0.34      0.49 o 
  -7  -3   7        0.28       -0.49      0.49 o 
  -6  -3   7        9.32        9.11      1.02 o 
  -5  -3   7       80.33       82.17      2.04 o 
  -4  -3   7       26.66       23.93      0.91 o 
  -3  -3   7       34.99       32.06      0.83 o 
  -2  -3   7        1.45        3.36      0.45 o 
  -1  -3   7      114.78      101.83      1.92 o 
   0  -3   7       58.94       64.90      1.37 o 
   1  -3   7      129.04      125.22      2.04 o 
   2  -3   7       12.28       13.86      0.53 o 
   3  -3   7       49.79       52.53      1.09 o 
   4  -3   7       78.47       69.42      1.31 o 
   5  -3   7       46.16       38.19      0.96 o 
   6  -3   7      106.72      106.45      2.07 o 
   7  -3   7        0.01       -0.47      0.47 o 
   8  -3   7       17.49       18.08      1.83 o 
   9  -3   7        0.00        0.25      1.77 o 
  10  -3   7        0.80        1.27      1.77 o 
 -11  -2   7        3.77        1.01      1.77 o 
 -10  -2   7        2.58        3.63      1.14 o 
  -9  -2   7        0.23       -0.48      0.48 o 
  -8  -2   7       29.95       34.26      1.25 o 
  -7  -2   7      174.43      178.32      3.35 o 
  -6  -2   7       59.71       57.29      1.63 o 
  -5  -2   7       76.94       78.57      1.30 o 
  -4  -2   7      130.30      146.51      2.12 o 
  -3  -2   7      100.03       94.99      1.69 o 
  -2  -2   7       24.73       23.50      0.79 o 
  -1  -2   7       93.68      116.61      2.14 o 
   0  -2   7        7.29        8.40      0.58 o 
   1  -2   7        1.00        1.48      0.26 o 
   2  -2   7       50.54       50.86      1.04 o 
   3  -2   7       38.41       40.89      0.94 o 
   4  -2   7        3.71        3.25      0.38 o 
   5  -2   7        1.62        0.50      0.37 o 
   6  -2   7       63.58       62.47      1.41 o 
   7  -2   7       51.83       50.75      1.60 o 
   8  -2   7        0.06       -1.27      1.52 o 
   9  -2   7        2.46        1.27      1.77 o 
 -12  -1   7        0.26       -1.01      1.52 o 
 -11  -1   7        1.45        1.94      1.03 o 
 -10  -1   7        0.64        0.96      0.84 o 
  -9  -1   7        3.44        4.28      0.64 o 
  -8  -1   7       74.08       78.50      2.49 o 
  -7  -1   7        7.54        7.54      0.61 o 
  -6  -1   7       27.47       28.01      0.89 o 
  -5  -1   7        7.40        8.65      0.45 o 
  -4  -1   7        2.78        4.28      0.34 o 
  -3  -1   7        0.00       -0.24      0.24 o 
  -2  -1   7     1388.36     1375.24     19.79 o 
  -1  -1   7       31.90       32.80      0.83 o 
   0  -1   7       16.22       14.57      0.72 o 
   1  -1   7       97.48       92.81      1.54 o 
   2  -1   7       15.38       12.11      0.60 o 
   3  -1   7       13.72       11.04      0.52 o 
   4  -1   7       26.72       24.73      0.82 o 
   5  -1   7       17.02       17.37      1.27 o 
   6  -1   7       23.03       25.02      1.12 o 
   7  -1   7        4.44        3.55      1.52 o 
   8  -1   7        0.03       -0.25      1.52 o 
   9  -1   7        2.74        3.29      1.77 o 
 -12   0   7        0.00        0.99      1.03 o 
 -11   0   7       12.59       16.12      2.15 o 
 -10   0   7       64.19       64.46      2.67 o 
  -9   0   7      315.25      310.52      6.06 o 
  -8   0   7       36.76       31.82      1.38 o 
  -7   0   7       23.41       28.47      0.93 o 
  -6   0   7       60.96       57.41      1.08 o 
  -5   0   7       11.25       12.27      0.62 o 
  -4   0   7       20.02       19.82      0.68 o 
  -3   0   7        0.33        0.05      0.30 o 
  -2   0   7       22.43       24.70      0.93 o 
  -1   0   7      342.72      359.80      5.12 o 
   0   0   7       54.09       53.55      1.06 o 
   1   0   7       62.40       63.32      1.20 o 
   2   0   7        0.14       -0.29      0.29 o 
   3   0   7        2.54        1.94      0.36 o 
   4   0   7       21.28       18.86      0.86 o 
   5   0   7      111.16      108.33      4.10 o 
   6   0   7        1.25        0.71      0.89 o 
   7   0   7        4.74        3.29      1.77 o 
   8   0   7        8.67        9.88      2.28 o 
 -12   1   7       11.14       13.89      1.65 o 
 -11   1   7       36.70       38.34      2.23 o 
 -10   1   7       12.99       16.54      1.51 o 
  -9   1   7       15.06       19.52      1.21 o 
  -8   1   7        2.56        2.16      0.47 o 
  -7   1   7       18.50       23.23      1.56 o 
  -6   1   7        2.41        2.42      0.44 o 
  -5   1   7      204.90      207.81      2.87 o 
  -4   1   7      712.47      703.54      9.54 o 
  -3   1   7       16.96       21.84      1.07 o 
  -2   1   7      113.13      117.25      1.94 o 
  -1   1   7       65.76       65.77      1.19 o 
   0   1   7        8.69        6.59      0.43 o 
   1   1   7       70.22       69.36      1.21 o 
   2   1   7        3.40        3.06      0.43 o 
   3   1   7        0.02       -0.25      0.25 o 
   4   1   7        7.13        4.67      0.61 o 
   5   1   7        2.40        1.58      0.79 o 
   6   1   7        1.49       -0.14      0.79 o 
   7   1   7        0.83       -0.25      1.52 o 
 -12   2   7       15.65       15.52      1.69 o 
 -11   2   7      113.32      121.08      4.81 o 
 -10   2   7       78.52       81.24      2.41 o 
  -9   2   7        4.14        2.79      0.52 o 
  -8   2   7        6.95        5.63      0.56 o 
  -7   2   7      226.11      227.28      3.56 o 
  -6   2   7       14.43       15.91      0.84 o 
  -5   2   7        5.91        4.32      1.02 o 
  -4   2   7       22.93       27.44      2.15 o 
  -3   2   7        0.01        3.29      0.76 o 
  -2   2   7      114.02      111.59      2.49 o 
  -1   2   7        3.29        2.63      0.47 o 
   0   2   7       15.71       13.30      0.84 o 
   1   2   7        1.16        0.59      0.44 o 
   2   2   7        0.49       -0.36      0.36 o 
   3   2   7        7.27        5.66      0.77 o 
   4   2   7        0.52        0.53      0.55 o 
   5   2   7        1.89        1.97      0.79 o 
   6   2   7        4.56        4.05      1.27 o 
 -12   3   7        0.56       -1.01      1.52 o 
 -11   3   7       10.43       13.68      2.03 o 
 -10   3   7        7.37        7.17      1.00 o 
  -9   3   7        0.04       -0.49      0.49 o 
  -8   3   7        2.22        2.12      0.58 o 
  -7   3   7      162.78      157.57      2.99 o 
  -6   3   7      202.84      174.94      3.56 o 
  -5   3   7       81.93       74.69      2.41 o 
  -3   3   7      292.52      287.06      8.61 o 
  -2   3   7       11.25        9.01      0.90 o 
  -1   3   7       36.90       37.02      1.61 o 
   0   3   7       40.62       39.99      1.90 o 
   1   3   7        0.49       -0.16      0.39 o 
   2   3   7        3.44        2.22      0.79 o 
   3   3   7       36.98       32.03      1.76 o 
   4   3   7        3.07        4.05      1.27 o 
   5   3   7       12.27       13.17      1.77 o 
   6   3   7        7.87        7.60      1.77 o 
 -12   4   7        2.33        1.27      1.52 o 
 -11   4   7        0.87        1.11      0.85 o 
 -10   4   7        1.32        2.49      0.77 o 
  -9   4   7       22.44       22.06      1.62 o 
  -8   4   7        7.94        6.37      0.63 o 
  -7   4   7        5.06        3.77      0.67 o 
  -6   4   7        3.17        3.12      0.68 o 
  -5   4   7       65.61       61.15      2.79 o 
  -4   4   7       53.85       57.65      2.15 o 
  -3   4   7        5.66        9.00      0.90 o 
  -2   4   7       85.42       61.98      5.07 o 
  -1   4   7       48.74       42.93      1.69 o 
   0   4   7        2.84        0.41      0.38 o 
   1   4   7       32.82       32.68      2.28 o 
   2   4   7       14.05       13.93      1.77 o 
   3   4   7        0.41        1.77      1.27 o 
   4   4   7        2.12        3.04      1.27 o 
   5   4   7        2.39        1.01      1.27 o 
 -12   5   7        5.64        5.83      1.77 o 
 -11   5   7        5.76        5.27      1.00 o 
 -10   5   7        9.92        9.69      1.07 o 
  -9   5   7       17.94       18.25      1.18 o 
  -8   5   7       14.36       11.55      0.79 o 
  -7   5   7        0.29        1.16      0.55 o 
  -6   5   7        0.52        0.07      0.61 o 
  -5   5   7       47.47       46.43      1.97 o 
  -4   5   7        2.90        4.52      0.79 o 
  -3   5   7       12.05        9.15      0.90 o 
  -2   5   7        1.16        0.58      0.61 o 
  -1   5   7       42.12       41.30      1.76 o 
   0   5   7        0.02       -0.76      1.01 o 
   1   5   7       20.85       17.74      2.03 o 
   2   5   7        0.29       -0.25      1.01 o 
   3   5   7        8.28        5.07      1.52 o 
   4   5   7        3.67        3.04      1.52 o 
 -11   6   7        0.09       -0.60      0.97 o 
 -10   6   7        7.83        5.81      0.95 o 
  -9   6   7        0.33       -0.32      0.70 o 
  -8   6   7        6.76        5.09      0.77 o 
  -7   6   7        0.36       -0.51      0.59 o 
  -6   6   7       41.97       44.52      2.05 o 
  -5   6   7       21.39       24.79      1.51 o 
  -4   6   7        3.43        1.90      0.72 o 
  -3   6   7        1.75       -0.25      0.72 o 
  -2   6   7        5.02        5.57      1.27 o 
  -1   6   7       47.89       44.84      3.04 o 
   0   6   7        2.99        2.03      1.27 o 
   1   6   7        2.34        0.76      1.01 o 
   2   6   7        0.52       -1.01      1.01 o 
 -10   7   7        8.41        6.42      1.57 o 
  -9   7   7        8.52        9.92      1.33 o 
  -8   7   7        5.36        6.50      0.85 o 
  -7   7   7        5.05        4.25      0.90 o 
  -6   7   7        2.12        1.77      1.14 o 
  -5   7   7        0.92       -0.25      0.72 o 
  -4   7   7        0.00        0.00      0.72 o 
  -3   7   7        7.57        6.08      1.52 o 
  -2   7   7       10.03        8.87      1.52 o 
  -1   7   7        1.29        1.52      1.27 o 
   0   7   7       12.24       15.96      2.03 o 
   1   7   7        2.83        5.07      1.52 o 
  -9   8   7        3.06        2.66      1.07 o 
  -8   8   7        0.06        0.96      0.89 o 
  -7   8   7       13.78       19.99      3.42 o 
  -6   8   7        0.77        0.25      0.79 o 
  -5   8   7        0.26       -0.14      1.27 o 
  -4   8   7        0.29       -1.01      1.01 o 
  -3   8   7        5.81        8.36      1.77 o 
  -2   8   7       27.10       26.10      2.53 o 
  -1   8   7        0.62        0.25      1.27 o 
  -6   9   7        0.36        0.76      1.27 o 
  -5   9   7        0.00        0.00      1.27 o 
   1 -14   8        0.02        1.29      0.97 o 
   2 -14   8        0.34        1.10      1.03 o 
   3 -14   8        9.48        8.52      2.03 o 
   4 -14   8        0.57        0.40      0.69 o 
   5 -14   8        1.29        0.53      0.44 o 
   6 -14   8        0.42        1.31      0.61 o 
   7 -14   8        6.54        9.88      2.53 o 
  -1 -13   8        0.02       -0.20      0.84 o 
   0 -13   8        0.02        0.76      0.84 o 
   1 -13   8       35.57       38.35      2.53 o 
   2 -13   8        1.33        0.20      0.84 o 
   3 -13   8        0.37        0.20      0.66 o 
   4 -13   8        0.02       -0.28      0.67 o 
   5 -13   8        0.11       -0.09      0.44 o 
   6 -13   8        0.17       -0.40      0.40 o 
   7 -13   8        4.39        6.39      0.70 o 
   8 -13   8        4.85        5.52      0.79 o 
  -3 -12   8        0.72        1.65      1.65 o 
  -2 -12   8        3.46        4.95      1.39 o 
  -1 -12   8        0.49        0.81      0.84 o 
   0 -12   8        1.56        1.57      0.97 o 
   1 -12   8       28.94       28.03      1.82 o 
   2 -12   8        0.35       -0.31      0.88 o 
   3 -12   8       43.90       45.46      1.68 o 
   4 -12   8       20.84       18.55      0.85 o 
   5 -12   8       12.08       13.81      0.83 o 
   6 -12   8        1.81        2.48      0.52 o 
   7 -12   8        5.69        5.45      0.57 o 
   8 -12   8        1.17        1.04      0.73 o 
   9 -12   8        0.07        0.46      0.71 o 
  -5 -11   8        1.69        3.26      1.22 o 
  -4 -11   8        1.13        1.68      0.97 o 
  -3 -11   8        7.07        8.45      1.22 o 
  -2 -11   8        0.75        0.17      0.79 o 
  -1 -11   8       33.24       34.05      1.82 o 
   0 -11   8       78.97       76.55      2.18 o 
   1 -11   8        2.58        1.72      0.62 o 
   2 -11   8        9.66       11.03      0.90 o 
   3 -11   8        0.04        0.29      0.36 o 
   4 -11   8        3.12        3.89      0.62 o 
   5 -11   8       30.82       29.64      1.02 o 
   6 -11   8        0.39        0.61      0.52 o 
   7 -11   8        2.50        1.15      0.52 o 
   8 -11   8        0.84        0.13      0.54 o 
   9 -11   8        5.02        5.59      0.72 o 
  10 -11   8        0.59        1.14      1.77 o 
  -6 -10   8       18.83       24.47      2.15 o 
  -5 -10   8        0.58        0.25      0.84 o 
  -4 -10   8       12.04       10.63      1.22 o 
  -3 -10   8       29.55       30.02      1.90 o 
  -2 -10   8       21.76       22.26      1.58 o 
  -1 -10   8      100.12      100.72      2.53 o 
   0 -10   8        1.45        1.91      0.56 o 
   1 -10   8       55.22       53.38      1.68 o 
   2 -10   8       82.85       76.91      1.66 o 
   3 -10   8       23.42       23.26      0.85 o 
   4 -10   8       15.24       18.73      0.81 o 
   5 -10   8       10.06       11.17      0.69 o 
   6 -10   8       57.41       54.67      1.48 o 
   7 -10   8       20.97       22.76      1.01 o 
   8 -10   8        0.86        0.09      0.77 o 
   9 -10   8        0.20       -0.10      0.77 o 
  10 -10   8        1.29        1.56      0.89 o 
  -7  -9   8        8.35        9.78      1.40 o 
  -6  -9   8        1.06        3.12      1.03 o 
  -5  -9   8       12.52       13.79      2.41 o 
  -4  -9   8        6.12        6.19      1.14 o 
  -3  -9   8        2.09        1.72      1.01 o 
  -2  -9   8      526.96      506.00      9.66 o 
  -1  -9   8        1.36        0.73      0.56 o 
   0  -9   8      121.99      117.72      3.25 o 
   1  -9   8        0.02       -0.66      0.66 o 
   2  -9   8        1.22        0.11      0.35 o 
   3  -9   8       73.62       70.87      1.53 o 
   4  -9   8        5.08        4.64      0.69 o 
   5  -9   8      209.59      186.91      2.99 o 
   6  -9   8       63.19       55.22      1.48 o 
   7  -9   8       40.00       42.08      1.40 o 
   8  -9   8       17.39       20.39      1.00 o 
   9  -9   8        0.75        0.73      0.55 o 
  10  -9   8        0.28       -0.70      0.70 o 
  -8  -8   8       14.95       20.51      1.76 o 
  -7  -8   8        7.11        7.02      1.22 o 
  -6  -8   8       14.99        9.31      1.22 o 
  -5  -8   8       30.47       28.75      1.76 o 
  -4  -8   8      126.63      123.49      3.82 o 
  -3  -8   8       75.59       77.69      2.11 o 
  -2  -8   8       17.27       17.62      1.11 o 
  -1  -8   8      108.13       96.30      4.47 o 
   0  -8   8       83.89       76.94      2.05 o 
   1  -8   8       24.69       24.01      0.86 o 
   2  -8   8        6.21        6.72      0.50 o 
   3  -8   8       35.24       31.72      1.07 o 
   4  -8   8      433.72      438.70      6.96 o 
   5  -8   8        3.35        4.65      0.46 o 
   6  -8   8       14.23       11.48      0.82 o 
   7  -8   8        3.95        5.65      0.73 o 
   8  -8   8        0.06        0.22      0.49 o 
   9  -8   8        1.77        1.90      0.63 o 
  10  -8   8        8.04        5.59      0.83 o 
  -8  -7   8        3.47        3.21      2.15 o 
  -7  -7   8        2.49        2.18      0.84 o 
  -6  -7   8        0.38        0.37      0.79 o 
  -5  -7   8        3.36        4.36      0.84 o 
  -4  -7   8      246.84      240.98      4.80 o 
  -3  -7   8      125.11      125.83      2.85 o 
  -2  -7   8      319.30      299.08      6.72 o 
  -1  -7   8        0.00        0.06      0.70 o 
   0  -7   8        9.36       10.36      0.56 o 
   1  -7   8       73.49       81.95      1.71 o 
   2  -7   8       13.47       11.49      0.67 o 
   3  -7   8      602.28      563.91      7.85 o 
   4  -7   8      357.21      334.48      4.58 o 
   5  -7   8      219.03      218.27      3.20 o 
   6  -7   8       52.86       50.90      1.42 o 
   7  -7   8        0.09       -0.30      0.48 o 
   8  -7   8        3.27        4.16      0.92 o 
   9  -7   8        0.81        1.70      0.62 o 
  10  -7   8        0.03       -0.62      0.62 o 
  -9  -6   8       22.19       24.34      1.82 o 
  -8  -6   8        0.13        0.35      0.84 o 
  -7  -6   8        1.07        1.10      1.90 o 
  -6  -6   8       24.20       22.84      1.18 o 
  -5  -6   8        3.99        3.73      0.62 o 
  -4  -6   8       55.10       53.43      1.72 o 
  -3  -6   8      203.80      197.62      4.03 o 
  -2  -6   8        0.44       -0.37      0.37 o 
  -1  -6   8        0.01       -0.62      0.62 o 
   0  -6   8       68.23       73.00      1.57 o 
   1  -6   8      173.68      160.53      2.83 o 
   2  -6   8      732.28      696.19      9.52 o 
   3  -6   8      165.72      158.18      2.62 o 
   4  -6   8       40.20       37.19      0.93 o 
   5  -6   8       34.94       37.45      1.00 o 
   6  -6   8        0.01       -0.69      0.69 o 
   7  -6   8        0.12       -0.04      0.62 o 
   8  -6   8       36.87       33.66      1.57 o 
   9  -6   8       12.02       13.45      0.98 o 
  10  -6   8       16.04       21.07      1.17 o 
 -10  -5   8        1.70        0.70      1.03 o 
  -9  -5   8        0.12        0.81      0.84 o 
  -8  -5   8        2.63        3.64      0.88 o 
  -7  -5   8       12.26       13.15      0.92 o 
  -6  -5   8        3.99        2.72      0.67 o 
  -5  -5   8      431.02      412.69      7.67 o 
  -4  -5   8       27.99       25.05      1.11 o 
  -3  -5   8        6.34        6.67      0.62 o 
  -2  -5   8       16.64       17.88      0.71 o 
  -1  -5   8      129.68      137.17      2.50 o 
   0  -5   8        1.15        0.99      0.39 o 
   1  -5   8      155.07      156.18      2.78 o 
   2  -5   8      180.54      173.81      2.79 o 
   3  -5   8      311.70      286.25      3.93 o 
   4  -5   8        3.77        3.69      0.41 o 
   5  -5   8       33.77       34.09      0.93 o 
   6  -5   8       39.18       40.18      1.31 o 
   7  -5   8        7.28        9.10      1.06 o 
   8  -5   8        3.75        3.67      0.63 o 
   9  -5   8        2.91        4.75      0.77 o 
  10  -5   8        3.04        4.97      1.11 o 
 -10  -4   8        5.30        8.48      1.07 o 
  -9  -4   8        0.42       -0.76      0.76 o 
  -8  -4   8       13.43       16.09      1.03 o 
  -7  -4   8        0.04       -0.14      0.62 o 
  -6  -4   8       41.56       43.77      1.57 o 
  -5  -4   8      788.29      775.22     13.51 o 
  -4  -4   8        3.27        5.39      0.55 o 
  -3  -4   8       37.16       43.51      1.13 o 
  -2  -4   8       58.62       75.93      1.61 o 
  -1  -4   8        8.59        7.13      0.48 o 
   0  -4   8       68.61       69.03      1.90 o 
   1  -4   8      166.58      157.62      2.57 o 
   2  -4   8        8.96        7.53      0.50 o 
   3  -4   8      351.70      341.30      4.60 o 
   4  -4   8        5.05        4.27      0.42 o 
   5  -4   8        0.34       -0.58      0.58 o 
   6  -4   8        8.68        6.84      0.56 o 
   7  -4   8       53.59       51.27      1.57 o 
   8  -4   8       14.82       17.19      1.04 o 
   9  -4   8        0.60        1.77      1.77 o 
 -11  -3   8        3.80        5.07      2.03 o 
 -10  -3   8        1.29        2.28      1.77 o 
  -9  -3   8        9.29       12.26      0.95 o 
  -8  -3   8       16.04       15.68      1.00 o 
  -7  -3   8      269.14      271.70      5.39 o 
  -6  -3   8       16.02       17.73      1.00 o 
  -5  -3   8        1.19        1.30      0.43 o 
  -4  -3   8       35.16       31.94      1.00 o 
  -3  -3   8        0.82        0.41      0.48 o 
  -2  -3   8       49.11       48.85      1.22 o 
  -1  -3   8       36.05       39.67      1.06 o 
   0  -3   8        7.80        8.05      0.45 o 
   1  -3   8       25.40       20.72      0.75 o 
   2  -3   8       59.24       62.22      1.24 o 
   3  -3   8       69.36       68.89      1.34 o 
   4  -3   8       48.29       43.04      1.15 o 
   5  -3   8       16.19       14.83      0.69 o 
   6  -3   8        3.25        3.47      0.52 o 
   7  -3   8        0.63       -0.54      0.55 o 
   8  -3   8        0.88        0.51      1.52 o 
   9  -3   8        0.38        1.52      1.77 o 
 -11  -2   8        1.26        0.76      1.77 o 
 -10  -2   8       12.00       14.45      1.51 o 
  -9  -2   8       15.06       14.23      0.92 o 
  -8  -2   8       74.75       65.89      2.07 o 
  -7  -2   8      565.92      565.13     14.78 o 
  -6  -2   8        1.94        2.51      0.48 o 
  -5  -2   8       36.84       34.91      1.17 o 
  -4  -2   8        4.13        3.18      0.47 o 
  -3  -2   8       15.95       18.29      0.72 o 
  -2  -2   8       14.43        9.65      0.59 o 
  -1  -2   8      137.02      148.83      2.47 o 
   0  -2   8       64.30       64.00      1.36 o 
   1  -2   8      239.18      225.92      3.44 o 
   2  -2   8       14.34       13.73      0.59 o 
   3  -2   8        3.40        2.97      0.40 o 
   4  -2   8       11.38       12.67      0.60 o 
   5  -2   8       56.62       54.57      1.33 o 
   6  -2   8        3.53        4.15      0.56 o 
   7  -2   8        2.19        2.03      1.52 o 
   8  -2   8        1.31        1.01      1.52 o 
 -11  -1   8        1.91        3.29      1.52 o 
 -10  -1   8       28.38       30.28      1.95 o 
  -9  -1   8      129.25      133.68      3.19 o 
  -8  -1   8       81.78       77.96      2.22 o 
  -7  -1   8       53.72       52.14      1.48 o 
  -6  -1   8        1.82        1.88      0.35 o 
  -5  -1   8      118.55      122.36      2.12 o 
  -4  -1   8        9.19        6.82      0.56 o 
  -3  -1   8      245.95      221.89      6.74 o 
  -2  -1   8       50.86       59.61      1.26 o 
  -1  -1   8       16.03       17.28      0.72 o 
   0  -1   8        0.49        1.82      0.37 o 
   1  -1   8       84.76       78.07      1.43 o 
   2  -1   8       75.70       75.42      1.44 o 
   3  -1   8        2.10        1.05      0.53 o 
   4  -1   8        4.09        4.36      0.48 o 
   5  -1   8        0.28       -0.14      0.49 o 
   6  -1   8        1.63        1.11      0.84 o 
   7  -1   8        8.03        7.60      2.03 o 
   8  -1   8        8.13        8.87      2.28 o 
 -12   0   8        0.24        0.58      1.15 o 
 -11   0   8       23.81       27.21      1.95 o 
 -10   0   8       76.80       80.09      3.03 o 
  -9   0   8      169.97      170.40      3.78 o 
  -8   0   8        9.32       10.17      0.85 o 
  -7   0   8       12.32       14.67      0.84 o 
  -6   0   8       40.91       36.50      1.62 o 
  -5   0   8        0.20        0.27      0.40 o 
  -4   0   8       16.47       20.45      1.45 o 
  -3   0   8      881.68      906.17     12.23 o 
  -2   0   8      277.83      296.67      4.35 o 
  -1   0   8        1.05        0.37      0.42 o 
   0   0   8      225.66      225.19      3.22 o 
   1   0   8       20.26       21.42      0.74 o 
   2   0   8        8.38        6.59      0.57 o 
   3   0   8       14.60       12.61      0.82 o 
   4   0   8        0.26       -0.46      0.46 o 
   5   0   8       13.85       10.31      1.15 o 
   6   0   8        2.92        1.93      0.84 o 
   7   0   8        0.03        1.27      1.52 o 
 -12   1   8        1.26        0.06      1.03 o 
 -11   1   8       36.63       41.75      2.23 o 
 -10   1   8        3.49        4.05      1.07 o 
  -9   1   8        7.49        8.28      0.85 o 
  -8   1   8       22.03       24.32      1.08 o 
  -7   1   8       26.72       28.58      1.03 o 
  -6   1   8      348.84      356.21      7.43 o 
  -5   1   8      539.50      549.96     12.88 o 
  -4   1   8       53.01       55.64      2.05 o 
  -3   1   8      107.59      102.57      2.43 o 
  -2   1   8       19.15       18.41      1.25 o 
  -1   1   8       92.20       88.56      2.42 o 
   0   1   8        0.21        1.25      0.40 o 
   1   1   8      103.68      104.75      2.24 o 
   2   1   8       33.51       29.28      1.09 o 
   3   1   8        0.46       -0.09      0.43 o 
   4   1   8       14.34       18.58      2.41 o 
   5   1   8       23.21       24.68      3.17 o 
   6   1   8       18.37       19.76      2.03 o 
 -12   2   8       18.37       18.75      2.53 o 
 -11   2   8        2.90        3.80      1.52 o 
 -10   2   8        1.79       -0.51      1.01 o 
  -9   2   8       13.91       15.68      1.04 o 
  -8   2   8        0.00        0.07      0.48 o 
  -7   2   8        0.90        0.61      0.52 o 
  -6   2   8        6.18        2.83      0.91 o 
  -5   2   8      119.77      122.94      3.49 o 
  -4   2   8      403.11      384.74      8.60 o 
  -3   2   8       19.44       23.53      1.52 o 
  -2   2   8      157.14      151.64      3.94 o 
  -1   2   8       19.21       15.61      1.07 o 
   0   2   8       23.02       19.79      1.25 o 
   1   2   8        1.84        1.52      0.89 o 
   2   2   8        0.20       -0.28      0.52 o 
   3   2   8       43.76       43.33      2.05 o 
   4   2   8        2.01        2.53      1.27 o 
   5   2   8        0.63        2.79      1.27 o 
   6   2   8        0.07        0.00      1.01 o 
 -11   3   8        4.00        6.33      1.77 o 
 -10   3   8        0.01       -0.25      0.90 o 
  -9   3   8        8.78       11.16      0.89 o 
  -8   3   8       58.26       58.58      1.66 o 
  -7   3   8       40.34       38.36      2.47 o 
  -6   3   8       43.22       41.19      1.76 o 
  -5   3   8        4.96        4.25      0.79 o 
  -4   3   8        6.62        5.49      0.84 o 
  -3   3   8       43.32       43.58      1.79 o 
  -2   3   8       25.45       21.83      1.33 o 
  -1   3   8      187.51      184.38      4.74 o 
   0   3   8      166.51      148.70      4.69 o 
   1   3   8       21.46        8.36      1.01 o 
   2   3   8       32.57       37.50      2.53 o 
   3   3   8        0.01        0.00      1.01 o 
   4   3   8        7.57        7.85      1.52 o 
   5   3   8        1.81        2.53      1.27 o 
 -11   4   8        0.01       -1.14      1.14 o 
 -10   4   8        1.66        1.69      0.85 o 
  -9   4   8        3.67        3.29      0.65 o 
  -8   4   8       10.80        9.55      0.85 o 
  -7   4   8        0.46        0.05      0.52 o 
  -6   4   8       15.53       12.31      1.15 o 
  -5   4   8       20.83       22.81      1.43 o 
  -4   4   8       90.27       91.38      3.55 o 
  -3   4   8        1.05        2.56      0.76 o 
  -2   4   8        8.71        7.08      1.27 o 
  -1   4   8       14.89       16.93      1.25 o 
   0   4   8        0.29        0.51      1.01 o 
   1   4   8       25.03       24.58      2.28 o 
   2   4   8        0.84       -0.51      1.01 o 
   3   4   8       12.14       15.20      2.03 o 
   4   4   8        0.07        0.51      1.27 o 
 -11   5   8        0.03       -1.03      1.03 o 
 -10   5   8        0.36        0.77      0.80 o 
  -9   5   8        7.27        4.71      1.27 o 
  -8   5   8        1.46        1.34      0.67 o 
  -7   5   8        0.29        0.57      0.76 o 
  -6   5   8        0.06       -0.51      0.72 o 
  -5   5   8        0.54       -0.29      0.61 o 
  -4   5   8       32.19       28.85      1.65 o 
  -3   5   8       29.36       27.19      1.61 o 
  -2   5   8       35.10       28.16      1.61 o 
  -1   5   8       10.19        8.11      1.52 o 
   0   5   8        2.78        1.52      1.27 o 
   1   5   8        2.51        2.79      1.27 o 
   2   5   8        0.06        0.25      1.27 o 
 -10   6   8        0.43        1.52      1.27 o 
  -9   6   8        1.12        0.13      0.90 o 
  -8   6   8        0.57        0.82      0.79 o 
  -7   6   8        3.25        3.29      0.90 o 
  -6   6   8       20.93       19.95      1.52 o 
  -5   6   8        3.54        5.15      0.97 o 
  -4   6   8        2.34        2.91      0.90 o 
  -3   6   8       11.54       11.09      1.15 o 
  -2   6   8        2.61        1.27      1.27 o 
  -1   6   8        5.56        3.04      1.27 o 
   0   6   8        9.64        9.37      1.77 o 
   1   6   8        4.60        5.32      1.52 o 
  -9   7   8        1.73        0.51      1.27 o 
  -8   7   8        1.92        1.01      1.27 o 
  -7   7   8        0.83        1.13      0.79 o 
  -6   7   8        1.70        0.08      0.79 o 
  -5   7   8        2.31        2.79      0.90 o 
  -4   7   8        6.01        4.56      1.52 o 
  -3   7   8        4.29        3.80      1.52 o 
  -2   7   8        1.37        2.03      1.27 o 
  -1   7   8       17.60       20.27      2.28 o 
  -7   8   8        0.06        0.38      0.90 o 
  -6   8   8        3.72        4.67      0.97 o 
  -5   8   8        0.90        0.25      1.27 o 
  -4   8   8        0.08       -1.27      1.27 o 
   1 -14   9        1.12        1.41      1.03 o 
   2 -14   9        0.57        0.97      1.03 o 
   3 -14   9        5.72        4.76      0.79 o 
   4 -14   9        3.27        1.82      0.56 o 
   5 -14   9        7.28       10.63      1.20 o 
   6 -14   9        0.02       -0.39      0.71 o 
  -1 -13   9       13.64       14.64      1.65 o 
   0 -13   9        0.00       -0.84      0.84 o 
   1 -13   9        0.25       -0.30      0.89 o 
   2 -13   9        2.38        4.14      1.03 o 
   3 -13   9        0.91        0.72      0.73 o 
   4 -13   9       10.80       10.96      0.71 o 
   5 -13   9        0.61        0.97      0.58 o 
   6 -13   9        0.43        0.66      0.53 o 
   7 -13   9        0.02       -0.16      0.53 o 
  -3 -12   9        1.20        0.81      0.97 o 
  -2 -12   9        0.11       -0.10      0.84 o 
  -1 -12   9        0.28       -0.35      0.84 o 
   0 -12   9        3.23        2.81      1.03 o 
   1 -12   9       19.01       20.15      1.25 o 
   2 -12   9       72.66       73.62      1.74 o 
   3 -12   9        4.30        5.64      0.64 o 
   4 -12   9        0.58        0.68      0.49 o 
   5 -12   9        1.67        2.83      0.62 o 
   6 -12   9        0.74        0.57      0.52 o 
   7 -12   9        0.29       -0.14      0.54 o 
   8 -12   9        0.19        0.19      0.62 o 
  -4 -11   9       16.24       21.70      1.90 o 
  -3 -11   9        2.64        2.23      0.88 o 
  -2 -11   9        0.99        0.96      0.84 o 
  -1 -11   9        1.34        1.32      0.84 o 
   0 -11   9        0.18        1.04      0.72 o 
   1 -11   9        5.79        7.29      0.82 o 
   2 -11   9       19.12       18.58      0.85 o 
   3 -11   9       17.81       19.81      0.91 o 
   4 -11   9        8.05        6.60      0.64 o 
   5 -11   9       17.14       15.56      0.84 o 
   6 -11   9        6.63        5.98      0.68 o 
   7 -11   9        0.86       -0.32      1.15 o 
   8 -11   9       15.96       19.83      1.06 o 
   9 -11   9        1.07        2.46      0.93 o 
  -6 -10   9        7.61        9.70      1.40 o 
  -5 -10   9        0.24        0.64      0.97 o 
  -4 -10   9        6.67        7.35      1.22 o 
  -3 -10   9        1.74        0.51      0.84 o 
  -2 -10   9       10.47       13.20      1.26 o 
  -1 -10   9        1.96        2.29      0.83 o 
   0 -10   9      399.75      397.43      7.56 o 
   1 -10   9       10.13        7.79      0.69 o 
   2 -10   9       38.67       37.66      1.13 o 
   3 -10   9        4.17        5.11      0.51 o 
   4 -10   9        6.16        5.08      0.60 o 
   5 -10   9        8.17       10.40      0.64 o 
   6 -10   9       19.94       21.68      1.03 o 
   7 -10   9       17.99       18.90      1.76 o 
   8 -10   9        0.12       -0.56      0.56 o 
   9 -10   9        1.11        1.38      0.69 o 
  -7  -9   9        1.06       -0.07      0.88 o 
  -6  -9   9       14.93       17.60      1.58 o 
  -5  -9   9       14.65       15.90      1.40 o 
  -4  -9   9        0.37        0.51      0.84 o 
  -3  -9   9       46.63       43.87      2.91 o 
  -2  -9   9        0.02       -0.20      0.94 o 
  -1  -9   9        2.39        3.22      1.00 o 
   0  -9   9        0.59        0.68      0.49 o 
   1  -9   9        7.06        6.96      0.60 o 
   2  -9   9       48.72       47.75      1.27 o 
   3  -9   9       59.14       56.84      1.40 o 
   4  -9   9       12.86       13.11      1.19 o 
   5  -9   9       34.74       30.60      1.00 o 
   6  -9   9       35.35       38.74      1.31 o 
   7  -9   9       16.58       16.91      0.98 o 
   8  -9   9        0.17       -0.49      0.49 o 
   9  -9   9        0.02       -0.55      0.55 o 
  -8  -8   9       29.19       33.44      2.79 o 
  -7  -8   9        0.49       -0.66      1.14 o 
  -6  -8   9       11.29       12.74      1.33 o 
  -5  -8   9        1.21        2.28      0.84 o 
  -4  -8   9       33.37       34.58      1.42 o 
  -3  -8   9        1.78        1.05      1.19 o 
  -2  -8   9      339.83      331.15      6.34 o 
  -1  -8   9        3.10       -0.14      1.29 o 
   0  -8   9      201.41      188.48      3.32 o 
   1  -8   9       31.39       25.44      0.91 o 
   2  -8   9        3.12        1.97      0.45 o 
   3  -8   9       17.07       16.95      0.76 o 
   4  -8   9       69.47       74.93      1.79 o 
   5  -8   9      105.08      104.85      1.99 o 
   6  -8   9        3.27        2.42      0.67 o 
   7  -8   9        0.44        0.69      0.53 o 
   8  -8   9        1.43        0.31      0.55 o 
   9  -8   9       10.80       12.96      0.97 o 
  -8  -7   9       29.93       38.67      3.93 o 
  -7  -7   9        1.49        1.57      0.84 o 
  -6  -7   9       22.09       21.72      1.45 o 
  -5  -7   9       46.11       46.28      1.77 o 
  -4  -7   9       11.08        9.50      0.85 o 
  -3  -7   9       38.25       40.55      1.48 o 
  -2  -7   9       23.70       22.58      1.14 o 
  -1  -7   9       57.56       50.45      1.31 o 
   0  -7   9        4.35        6.51      0.56 o 
   1  -7   9        0.79        0.11      0.35 o 
   2  -7   9        2.44        2.13      0.75 o 
   3  -7   9       14.03       12.37      0.69 o 
   4  -7   9       76.16       76.66      1.53 o 
   5  -7   9       71.18       72.41      1.72 o 
   6  -7   9       18.89       18.93      0.97 o 
   7  -7   9       12.29       12.71      0.83 o 
   8  -7   9        2.46        0.45      0.75 o 
   9  -7   9        7.29        8.03      0.99 o 
  -9  -6   9        0.41        1.20      0.97 o 
  -8  -6   9        0.04       -0.42      0.89 o 
  -7  -6   9        1.32        1.82      0.84 o 
  -6  -6   9       46.18       47.91      1.69 o 
  -5  -6   9       49.82       47.27      1.57 o 
  -4  -6   9       75.24       77.91      2.17 o 
  -3  -6   9       58.88       55.79      1.96 o 
  -2  -6   9       54.03       46.48      1.28 o 
  -1  -6   9       28.03       22.36      0.85 o 
   0  -6   9        3.42        3.89      0.91 o 
   1  -6   9        6.08        7.78      0.55 o 
   2  -6   9       13.54       12.44      0.81 o 
   3  -6   9      128.02      124.58      2.23 o 
   4  -6   9        2.30        1.93      0.45 o 
   5  -6   9        0.19       -0.59      0.69 o 
   6  -6   9       10.05       11.64      1.27 o 
   7  -6   9       11.62       13.12      0.94 o 
   8  -6   9        8.59       10.73      0.90 o 
   9  -6   9        8.32       11.52      0.97 o 
 -10  -5   9       21.73       29.34      1.87 o 
  -9  -5   9        9.41       11.51      1.52 o 
  -8  -5   9        3.85        3.63      1.14 o 
  -7  -5   9        0.30       -0.19      0.49 o 
  -6  -5   9        0.05        0.03      0.89 o 
  -5  -5   9       30.50       33.07      1.33 o 
  -4  -5   9        0.85        1.07      0.43 o 
  -3  -5   9        1.86        1.92      0.43 o 
  -2  -5   9       13.36       10.34      0.61 o 
  -1  -5   9      118.35      105.70      2.10 o 
   0  -5   9        6.29        8.15      0.58 o 
   1  -5   9       17.75       18.52      0.76 o 
   2  -5   9       27.64       30.72      0.97 o 
   3  -5   9       68.81       66.76      1.36 o 
   4  -5   9       16.76       17.28      0.75 o 
   5  -5   9        0.12       -0.41      0.41 o 
   6  -5   9       10.34        7.62      0.74 o 
   7  -5   9        0.81        0.45      0.59 o 
   8  -5   9        0.00        0.13      0.62 o 
   9  -5   9        0.80        1.69      0.74 o 
 -10  -4   9        1.56        2.07      1.03 o 
  -9  -4   9        3.21        4.00      1.01 o 
  -8  -4   9        4.79        6.11      0.80 o 
  -7  -4   9       41.89       45.57      1.57 o 
  -6  -4   9       20.19       20.01      1.10 o 
  -5  -4   9      149.27      133.74      2.58 o 
  -4  -4   9        9.26        7.41      0.59 o 
  -3  -4   9        2.08        2.67      0.73 o 
  -2  -4   9       13.55       11.80      0.66 o 
  -1  -4   9       31.64       28.50      0.97 o 
   0  -4   9        0.14        0.03      0.48 o 
   1  -4   9       33.51       32.51      0.96 o 
   2  -4   9        2.04        1.81      0.42 o 
   3  -4   9       17.76       17.22      0.73 o 
   4  -4   9       76.28       69.83      1.49 o 
   5  -4   9       20.31       21.72      0.90 o 
   6  -4   9        1.48        0.83      0.61 o 
   7  -4   9        0.00       -0.13      0.61 o 
   8  -4   9        9.56        8.10      1.26 o 
   9  -4   9        0.09        1.27      1.77 o 
 -10  -3   9        0.38        0.56      0.84 o 
  -9  -3   9        0.06       -0.27      0.62 o 
  -8  -3   9       27.63       24.33      1.27 o 
  -7  -3   9       72.83       69.84      1.72 o 
  -6  -3   9       82.89       71.91      1.75 o 
  -5  -3   9      127.01      122.41      2.43 o 
  -4  -3   9       11.18       15.40      0.74 o 
  -3  -3   9        9.35        9.10      0.58 o 
  -2  -3   9        8.17       14.32      0.99 o 
  -1  -3   9        6.37        6.13      0.53 o 
   0  -3   9        5.93        7.38      0.54 o 
   1  -3   9       24.52       20.42      0.80 o 
   2  -3   9      100.33       96.83      1.74 o 
   3  -3   9       22.61       19.61      0.76 o 
   4  -3   9        0.68        0.15      0.38 o 
   5  -3   9        0.02       -0.40      0.40 o 
   6  -3   9        0.07       -0.52      0.52 o 
   7  -3   9       26.42       28.53      1.82 o 
   8  -3   9        2.80        0.76      1.77 o 
 -11  -2   9        5.58        7.60      2.28 o 
 -10  -2   9        0.00        0.32      0.65 o 
  -9  -2   9       29.63       34.11      1.48 o 
  -8  -2   9       54.62       52.95      3.05 o 
  -7  -2   9      101.43      100.43      2.21 o 
  -6  -2   9      247.32      226.46      3.98 o 
  -5  -2   9       28.78       25.09      1.02 o 
  -4  -2   9        2.26        1.39      0.44 o 
  -3  -2   9       50.28       49.06      1.39 o 
  -2  -2   9      197.23      179.76      3.19 o 
  -1  -2   9        7.30        7.17      0.54 o 
   0  -2   9        6.15        7.30      0.53 o 
   1  -2   9       23.70       22.46      0.81 o 
   2  -2   9      200.60      198.03      2.98 o 
   3  -2   9       43.50       46.46      1.16 o 
   4  -2   9        2.04        2.39      0.48 o 
   5  -2   9        9.36       10.51      0.92 o 
   6  -2   9       62.02       59.91      1.90 o 
   7  -2   9        0.09        1.01      1.77 o 
   8  -2   9        4.52        3.29      2.03 o 
 -11  -1   9        1.29        4.74      1.22 o 
 -10  -1   9       56.80       61.85      3.42 o 
  -9  -1   9       27.87       29.82      1.51 o 
  -8  -1   9       46.08       47.93      1.74 o 
  -7  -1   9      126.73      131.36      3.11 o 
  -6  -1   9      116.31      124.21      3.58 o 
  -5  -1   9       14.49       11.17      2.04 o 
  -4  -1   9       41.70       45.62      1.30 o 
  -3  -1   9        0.03       12.67      1.52 o 
  -2  -1   9      383.64      376.51      5.47 o 
  -1  -1   9       20.53       23.04      0.86 o 
   0  -1   9      481.95      495.51      7.02 o 
   1  -1   9       12.60       11.94      0.63 o 
   2  -1   9        5.47        5.18      0.62 o 
   3  -1   9       27.25       26.47      1.12 o 
   4  -1   9        8.28       11.44      0.92 o 
   5  -1   9       41.09       43.14      1.60 o 
   6  -1   9       19.06       24.15      3.29 o 
   7  -1   9        1.32        1.77      1.52 o 
 -11   0   9       19.13       22.21      1.76 o 
 -10   0   9        2.99        3.25      1.15 o 
  -9   0   9        2.53        2.48      0.70 o 
  -8   0   9       31.46       31.59      1.45 o 
  -7   0   9        3.54        3.80      0.79 o 
  -6   0   9       23.85       26.07      1.26 o 
  -5   0   9       21.11       19.73      1.11 o 
  -4   0   9      614.36      621.08     12.64 o 
  -3   0   9       53.24       55.57      1.71 o 
  -2   0   9        0.36        1.25      0.59 o 
  -1   0   9       74.00       76.17      1.58 o 
   0   0   9      107.20      108.89      2.30 o 
   1   0   9        0.02        0.06      0.51 o 
   2   0   9       13.34       11.86      0.82 o 
   3   0   9       25.69       27.60      1.16 o 
   4   0   9       96.49       90.66      3.10 o 
   5   0   9        0.34        0.61      1.14 o 
   6   0   9       14.37       14.19      1.77 o 
 -11   1   9        8.71       11.40      2.03 o 
 -10   1   9        5.11        5.57      1.52 o 
  -9   1   9        2.93        2.79      0.90 o 
  -8   1   9       47.11       45.10      2.41 o 
  -7   1   9       24.59       23.22      1.21 o 
  -6   1   9       39.17       43.66      1.87 o 
  -5   1   9        1.50        1.27      0.76 o 
  -4   1   9       72.68       70.37      2.41 o 
  -3   1   9       33.43       47.07      3.93 o 
  -2   1   9      600.84      584.67     12.54 o 
  -1   1   9        7.58        8.11      0.97 o 
   0   1   9       38.28       38.64      1.79 o 
   1   1   9      196.05      189.45      6.08 o 
   2   1   9        6.28        6.25      1.01 o 
   3   1   9        3.94        4.75      1.14 o 
   4   1   9        7.43        6.08      1.52 o 
   5   1   9        2.08        1.52      1.01 o 
   6   1   9        1.14        0.76      1.27 o 
 -11   2   9        0.03       -1.01      1.27 o 
 -10   2   9        0.19        0.00      1.27 o 
  -9   2   9        3.97        4.58      0.97 o 
  -8   2   9        1.37        1.58      0.67 o 
  -7   2   9       71.68       68.72      2.00 o 
  -6   2   9       54.02       53.90      2.13 o 
  -5   2   9       29.52       29.42      1.58 o 
  -4   2   9        3.77        1.32      0.79 o 
  -3   2   9        3.19        4.10      0.90 o 
  -2   2   9      103.27      102.00      3.05 o 
  -1   2   9       12.65        9.13      1.07 o 
   0   2   9       21.49       22.15      1.52 o 
   1   2   9       31.44       26.39      1.90 o 
   2   2   9       90.02       81.58      4.05 o 
   3   2   9       12.26       13.43      1.77 o 
   4   2   9        0.93        2.03      1.27 o 
   5   2   9        0.02       -1.01      1.01 o 
 -10   3   9        0.77        0.76      1.27 o 
  -9   3   9        0.52       -0.14      0.67 o 
  -8   3   9       30.78       33.43      1.45 o 
  -7   3   9       17.02       16.55      1.33 o 
  -6   3   9        0.10        0.11      0.61 o 
  -5   3   9        0.77        1.14      0.72 o 
  -4   3   9       17.76       21.66      1.43 o 
  -3   3   9        0.94        0.13      1.14 o 
  -2   3   9        0.30        0.51      0.72 o 
  -1   3   9       24.61       22.73      1.43 o 
   0   3   9        2.62        1.27      0.72 o 
   1   3   9        5.57        4.81      1.27 o 
   2   3   9        4.32        4.05      1.27 o 
   3   3   9        0.72       -0.76      1.01 o 
   4   3   9        0.69        0.76      1.27 o 
 -10   4   9        8.34        9.33      1.33 o 
  -9   4   9        0.41        0.16      0.67 o 
  -8   4   9        2.63        2.12      0.67 o 
  -7   4   9       11.06        8.98      1.07 o 
  -6   4   9        1.55        1.55      0.89 o 
  -5   4   9        0.48        0.31      0.79 o 
  -4   4   9       73.49       70.01      4.18 o 
  -3   4   9        0.05       -0.47      0.61 o 
  -2   4   9        1.56        0.76      0.72 o 
  -1   4   9        4.70        5.00      1.77 o 
   0   4   9        8.06        5.57      1.27 o 
   1   4   9        0.96        0.51      1.01 o 
   2   4   9        6.45       10.13      1.77 o 
 -10   5   9        0.90        1.77      1.52 o 
  -9   5   9        3.19        1.65      1.07 o 
  -8   5   9        1.02        0.86      0.84 o 
  -7   5   9        0.79        0.90      0.79 o 
  -6   5   9        0.17       -0.51      0.72 o 
  -5   5   9        0.10        0.79      0.79 o 
  -4   5   9        0.07       -0.51      0.72 o 
  -3   5   9        2.26        2.03      0.90 o 
  -2   5   9        1.58        0.76      1.01 o 
  -1   5   9        2.34        1.77      1.27 o 
   0   5   9       18.46       14.95      2.03 o 
   1   5   9        4.60        6.33      1.77 o 
  -8   6   9        3.27        4.21      1.03 o 
  -7   6   9        0.24        0.00      0.79 o 
  -6   6   9       11.47        9.12      1.15 o 
  -5   6   9        6.76        8.08      1.15 o 
  -4   6   9        4.83        6.46      1.07 o 
  -3   6   9        3.31        1.27      1.27 o 
  -2   6   9        1.66       -0.25      1.01 o 
  -1   6   9        2.96        3.29      1.52 o 
  -7   7   9        7.40        8.87      1.77 o 
  -6   7   9        2.19        3.17      1.07 o 
  -5   7   9        3.22        3.60      1.14 o 
  -4   7   9        0.28        0.00      1.27 o 
   3 -14  10        0.76        0.65      0.74 o 
   4 -14  10        3.70        4.59      0.93 o 
  -1 -13  10        5.45        3.33      1.07 o 
   0 -13  10        1.47        0.44      1.03 o 
   1 -13  10        1.16        3.19      1.39 o 
   2 -13  10        9.45        8.94      0.78 o 
   3 -13  10        0.05        0.15      0.52 o 
   4 -13  10       11.72       13.93      0.85 o 
   5 -13  10        0.06       -0.33      0.58 o 
   6 -13  10        0.02        0.09      0.56 o 
  -3 -12  10        4.60        6.07      1.22 o 
  -2 -12  10        0.39        0.71      0.84 o 
  -1 -12  10        5.01        4.36      1.03 o 
   0 -12  10       18.08       16.64      1.65 o 
   1 -12  10        1.61        0.95      0.62 o 
   2 -12  10        0.14        1.27      0.59 o 
   3 -12  10        0.13       -0.49      0.49 o 
   4 -12  10        0.11       -0.26      0.50 o 
   5 -12  10        0.48        0.72      0.58 o 
   6 -12  10        0.74        0.11      0.57 o 
   7 -12  10        3.66        4.82      0.74 o 
   8 -12  10       23.61       31.67      4.05 o 
  -4 -11  10        9.80       11.70      1.40 o 
  -3 -11  10        0.09        0.84      1.03 o 
  -2 -11  10        2.50        2.90      1.90 o 
  -1 -11  10        5.55        5.16      1.14 o 
   0 -11  10       33.57       29.13      1.40 o 
   1 -11  10        0.83        0.04      1.06 o 
   2 -11  10       76.31       82.22      1.93 o 
   3 -11  10        0.69        1.14      0.49 o 
   4 -11  10        5.32        6.63      0.66 o 
   5 -11  10        0.01       -0.18      0.53 o 
   6 -11  10       11.08       12.08      0.87 o 
   7 -11  10        0.28        1.35      0.69 o 
   8 -11  10        0.04       -0.85      0.85 o 
  -5 -10  10        9.29       12.52      2.03 o 
  -4 -10  10       15.44       15.17      1.45 o 
  -3 -10  10       46.63       47.98      2.25 o 
  -2 -10  10        2.55        1.36      0.65 o 
  -1 -10  10        4.24        5.67      0.98 o 
   0 -10  10        1.11        0.86      0.80 o 
   1 -10  10        0.12        0.21      0.49 o 
   2 -10  10        4.29        4.20      0.63 o 
   3 -10  10        3.38        2.69      0.50 o 
   4 -10  10       21.22       23.56      1.03 o 
   5 -10  10        7.64       11.19      0.84 o 
   6 -10  10       93.98      112.25      2.60 o 
   7 -10  10       25.89       30.85      1.31 o 
   8 -10  10        0.00       -0.52      0.59 o 
  -6  -9  10        4.57        4.13      1.15 o 
  -5  -9  10        9.16        7.05      1.15 o 
  -4  -9  10        0.02       -0.39      1.01 o 
  -3  -9  10        1.76        2.56      0.65 o 
  -2  -9  10      110.04      106.48      2.73 o 
  -1  -9  10        0.91        1.41      0.49 o 
   0  -9  10       49.00       45.79      1.34 o 
   1  -9  10        3.81        6.25      0.63 o 
   2  -9  10       13.12       15.37      0.78 o 
   3  -9  10        2.35        1.31      0.55 o 
   4  -9  10       82.07       78.28      1.89 o 
   5  -9  10        0.92        0.55      0.57 o 
   6  -9  10        6.49        7.81      1.72 o 
   7  -9  10        4.23        4.62      0.77 o 
   8  -9  10        3.86        5.76      1.12 o 
   9  -9  10        0.06       -0.79      0.79 o 
  -7  -8  10        9.44       12.10      3.04 o 
  -6  -8  10        0.03        0.10      0.84 o 
  -5  -8  10       59.79       59.33      2.49 o 
  -4  -8  10        7.26        7.94      0.85 o 
  -3  -8  10       14.03       16.75      2.44 o 
  -2  -8  10       16.64       13.97      0.81 o 
  -1  -8  10       26.58       24.25      1.10 o 
   0  -8  10      101.59      101.64      2.14 o 
   1  -8  10        7.93        9.96      0.80 o 
   2  -8  10       10.75        9.79      0.69 o 
   3  -8  10        0.15       -0.42      0.42 o 
   4  -8  10       16.32       18.43      1.01 o 
   5  -8  10        0.05       -0.34      0.47 o 
   6  -8  10       14.64       19.29      1.09 o 
   7  -8  10       18.69       21.70      1.11 o 
   8  -8  10        9.22        9.42      0.88 o 
   9  -8  10        0.32       -0.38      0.83 o 
  -8  -7  10       14.07       17.99      1.64 o 
  -7  -7  10        2.38        2.49      1.27 o 
  -6  -7  10        0.19       -0.45      0.79 o 
  -5  -7  10        2.32        3.08      0.89 o 
  -4  -7  10       42.06       40.13      1.54 o 
  -3  -7  10        6.70        5.39      0.58 o 
  -2  -7  10        2.04        1.10      0.44 o 
  -1  -7  10        0.75       -0.15      0.40 o 
   0  -7  10       26.84       25.60      1.02 o 
   1  -7  10        0.08       -0.41      0.41 o 
   2  -7  10        1.34        0.92      0.47 o 
   3  -7  10        0.28       -0.42      0.42 o 
   4  -7  10       11.09       11.85      0.72 o 
   5  -7  10        1.02        0.97      0.53 o 
   6  -7  10        4.10        3.23      0.67 o 
   7  -7  10        0.17        0.42      0.63 o 
   8  -7  10       14.31       14.61      1.04 o 
   9  -7  10        5.08        6.73      0.89 o 
  -9  -6  10        4.44        6.19      1.26 o 
  -8  -6  10       14.51       17.84      1.52 o 
  -7  -6  10       32.94       36.74      1.95 o 
  -6  -6  10        4.33        6.93      0.92 o 
  -5  -6  10        8.87        7.38      0.85 o 
  -4  -6  10        3.62        6.27      0.64 o 
  -3  -6  10        6.92        4.26      0.55 o 
  -2  -6  10      112.61      110.54      2.23 o 
  -1  -6  10       12.41        8.84      0.63 o 
   0  -6  10        8.60        9.27      0.63 o 
   1  -6  10        1.95        1.84      0.43 o 
   2  -6  10       39.18       36.17      1.10 o 
   3  -6  10      113.36      112.44      2.02 o 
   4  -6  10      347.30      356.95      5.32 o 
   5  -6  10       23.41       22.84      0.95 o 
   6  -6  10       13.13       12.59      0.91 o 
   7  -6  10        0.03        0.16      0.61 o 
   8  -6  10        0.01        0.35      0.63 o 
  -9  -5  10       10.77       14.06      1.45 o 
  -8  -5  10        0.18        0.86      1.77 o 
  -7  -5  10       12.78       12.88      0.95 o 
  -6  -5  10        3.44        1.75      0.50 o 
  -5  -5  10        6.88        6.94      0.69 o 
  -4  -5  10       26.04       23.91      1.00 o 
  -3  -5  10        2.26        4.91      0.58 o 
  -2  -5  10       25.30       20.40      0.91 o 
  -1  -5  10       18.61       18.57      0.87 o 
   0  -5  10       78.01       72.33      1.61 o 
   1  -5  10        3.96        4.09      0.60 o 
   2  -5  10       17.52       17.54      1.29 o 
   3  -5  10       37.18       39.79      1.14 o 
   4  -5  10       37.82       39.51      1.19 o 
   5  -5  10        0.19       -0.49      0.49 o 
   6  -5  10        1.98        2.55      0.63 o 
   7  -5  10        0.24       -0.69      0.69 o 
   8  -5  10        1.65        0.29      0.65 o 
 -10  -4  10        4.27        5.31      1.07 o 
  -9  -4  10       11.79       13.35      1.30 o 
  -8  -4  10        4.54        5.56      0.68 o 
  -7  -4  10       28.59       27.67      1.15 o 
  -6  -4  10        0.00       -0.18      0.48 o 
  -5  -4  10       21.36       12.62      0.82 o 
  -4  -4  10        2.36        4.06      0.56 o 
  -3  -4  10       25.27       19.63      0.94 o 
  -2  -4  10        5.26        6.32      0.58 o 
  -1  -4  10        1.70       -0.04      0.41 o 
   0  -4  10       10.31       11.07      0.66 o 
   1  -4  10      126.00      124.87      2.29 o 
   2  -4  10      789.20      768.72      9.79 o 
   3  -4  10       29.89       30.31      1.30 o 
   4  -4  10       13.17       13.40      0.76 o 
   5  -4  10        2.23        0.83      0.48 o 
   6  -4  10        1.14        1.04      0.61 o 
   7  -4  10        0.66        0.85      1.52 o 
   8  -4  10        0.61       -1.52      1.52 o 
 -10  -3  10        0.89       -0.12      0.70 o 
  -9  -3  10        8.72        9.84      1.03 o 
  -8  -3  10       11.26       11.15      1.08 o 
  -7  -3  10        8.21        9.21      0.79 o 
  -6  -3  10       45.93       42.27      1.32 o 
  -5  -3  10       46.05       45.59      1.35 o 
  -4  -3  10      197.23      166.06      3.84 o 
  -3  -3  10       43.18       38.76      1.22 o 
  -2  -3  10       20.39       19.49      0.90 o 
  -1  -3  10       73.46       66.01      1.50 o 
   0  -3  10      100.89       97.54      1.93 o 
   1  -3  10      149.47      149.01      2.63 o 
   2  -3  10      206.01      216.10      3.26 o 
   3  -3  10        7.47        8.74      0.64 o 
   4  -3  10       16.84       18.44      0.89 o 
   5  -3  10        2.78        1.47      0.55 o 
   6  -3  10       39.47       39.44      2.06 o 
   7  -3  10        3.59        2.53      1.77 o 
 -10  -2  10        3.60        4.04      0.85 o 
  -9  -2  10        3.22        5.82      0.85 o 
  -8  -2  10        0.50        0.57      0.65 o 
  -7  -2  10        3.60        2.09      0.67 o 
  -6  -2  10        4.72        5.60      0.66 o 
  -5  -2  10       45.30       41.96      1.33 o 
  -4  -2  10      115.07      116.19      2.43 o 
  -3  -2  10      125.02      123.78      2.43 o 
  -2  -2  10       57.19       56.23      1.38 o 
  -1  -2  10      112.92      107.84      2.08 o 
   0  -2  10      568.30      574.03      8.11 o 
   1  -2  10       23.43       25.05      1.06 o 
   2  -2  10        3.71        3.04      0.56 o 
   3  -2  10       28.90       29.56      1.25 o 
   4  -2  10        5.75        5.25      0.80 o 
   5  -2  10       47.12       49.71      1.87 o 
   6  -2  10        1.21        1.52      1.52 o 
   7  -2  10        1.29        2.79      2.03 o 
 -10  -1  10        7.20        7.34      0.90 o 
  -9  -1  10        4.54        4.21      0.77 o 
  -8  -1  10       34.13       35.33      1.45 o 
  -7  -1  10       14.50       17.60      1.07 o 
  -6  -1  10       69.18       66.10      2.41 o 
  -5  -1  10       26.33       21.02      1.11 o 
  -4  -1  10        5.44        4.62      0.73 o 
  -3  -1  10      276.43      279.16      5.23 o 
  -2  -1  10       86.00       95.66      3.16 o 
  -1  -1  10      212.85      220.00      3.54 o 
   0  -1  10      176.14      181.55      2.82 o 
   1  -1  10        2.72        2.11      0.77 o 
   2  -1  10        1.70        2.48      0.58 o 
   3  -1  10       11.73       12.15      0.86 o 
   4  -1  10       87.26       93.94      2.61 o 
   5  -1  10       29.88       30.47      2.03 o 
 -11   0  10        4.99        5.83      1.77 o 
 -10   0  10        6.52        3.80      1.52 o 
  -9   0  10        0.11        0.65      1.01 o 
  -8   0  10       22.55       26.05      1.51 o 
  -7   0  10        1.96        1.15      0.79 o 
  -6   0  10       95.84       87.74      2.95 o 
  -5   0  10        1.81        0.84      0.79 o 
  -4   0  10        0.35       -0.76      1.77 o 
  -3   0  10       40.10       32.87      1.69 o 
  -2   0  10       37.60       38.16      1.76 o 
  -1   0  10       50.44       48.20      2.05 o 
   0   0  10        3.64        3.61      1.52 o 
   1   0  10       41.08       43.48      1.87 o 
   2   0  10      102.74      106.85      3.31 o 
   3   0  10      128.84      133.48      3.85 o 
   4   0  10        4.42        6.59      1.52 o 
   5   0  10        1.50        2.28      1.27 o 
 -10   1  10        0.91        0.00      1.27 o 
  -9   1  10        0.13       -0.03      0.79 o 
  -8   1  10       17.87       18.91      3.17 o 
  -7   1  10        5.50        6.64      0.97 o 
  -6   1  10        7.94        9.85      1.27 o 
  -5   1  10       36.23       32.13      1.69 o 
  -4   1  10        0.08       -1.14      1.14 o 
  -3   1  10       10.57       14.85      1.25 o 
  -2   1  10       33.11       33.84      1.79 o 
  -1   1  10        6.52        7.29      0.97 o 
   0   1  10        7.45        6.36      1.27 o 
   1   1  10       16.61       16.28      1.25 o 
   2   1  10       22.32       22.17      1.61 o 
   3   1  10       19.19       19.00      2.03 o 
   4   1  10        7.15        9.88      1.77 o 
 -10   2  10        2.29        2.79      1.52 o 
  -9   2  10        3.48        4.01      0.97 o 
  -8   2  10        4.36        4.14      0.90 o 
  -7   2  10       11.96       13.90      1.25 o 
  -6   2  10       39.03       38.30      1.90 o 
  -5   2  10       23.15       23.26      1.51 o 
  -4   2  10        0.13        1.29      0.89 o 
  -3   2  10      166.09      163.36      4.56 o 
  -2   2  10       10.78       13.23      1.15 o 
  -1   2  10        2.99        2.00      0.79 o 
   0   2  10       28.97       29.56      1.69 o 
   1   2  10       16.76       13.43      1.77 o 
   2   2  10       25.23       21.03      2.03 o 
   3   2  10        0.84        1.27      1.27 o 
  -9   3  10        1.23        0.03      0.79 o 
  -8   3  10        1.56        3.32      0.97 o 
  -7   3  10        5.78        9.97      3.04 o 
  -6   3  10        1.51        2.28      0.90 o 
  -5   3  10        0.39        0.76      0.72 o 
  -4   3  10        0.50        1.41      0.79 o 
  -3   3  10       21.44       21.84      1.51 o 
  -2   3  10        6.88        4.57      0.90 o 
  -1   3  10        7.68        6.14      0.97 o 
   0   3  10        0.12       -0.25      1.01 o 
   1   3  10        1.97        1.77      1.27 o 
   2   3  10        0.55        0.51      1.01 o 
  -9   4  10        0.32        0.51      1.01 o 
  -8   4  10       24.38       28.83      1.87 o 
  -7   4  10       17.51       19.12      1.77 o 
  -6   4  10        7.00        7.38      1.07 o 
  -5   4  10       59.56       61.28      2.51 o 
  -4   4  10        1.18        0.11      0.79 o 
  -3   4  10        8.13        9.20      1.15 o 
  -2   4  10        0.54        0.13      0.72 o 
  -1   4  10        1.96        0.00      1.01 o 
   0   4  10        0.17       -0.76      1.01 o 
   1   4  10        1.38        1.01      1.27 o 
  -8   5  10        3.49        5.32      1.52 o 
  -7   5  10        4.26        6.47      1.27 o 
  -6   5  10        7.63       12.52      2.66 o 
  -5   5  10        9.79        9.32      1.15 o 
  -4   5  10        7.24        5.33      1.07 o 
  -3   5  10        1.30        2.66      0.90 o 
  -2   5  10        0.18        0.76      1.27 o 
  -1   5  10        1.22        1.77      1.52 o 
  -6   6  10        2.54        5.57      1.52 o 
  -5   6  10        0.56        0.76      0.90 o 
   0 -13  11        4.04        3.26      1.22 o 
   1 -13  11        0.00        0.69      0.74 o 
   2 -13  11        4.68        7.05      0.77 o 
   3 -13  11        7.62        9.30      0.81 o 
   4 -13  11        0.28        0.48      1.08 o 
   5 -13  11        0.62        0.17      0.91 o 
  -2 -12  11        1.65        0.63      1.03 o 
  -1 -12  11        0.24       -0.62      0.79 o 
   0 -12  11        0.11       -0.55      0.55 o 
   1 -12  11       20.13       21.18      1.05 o 
   2 -12  11       23.16       24.47      1.05 o 
   3 -12  11        2.87        4.13      0.66 o 
   4 -12  11        1.47        1.52      0.63 o 
   5 -12  11        5.53        6.60      1.06 o 
   6 -12  11        0.03        0.21      0.88 o 
  -4 -11  11        1.40        2.94      1.15 o 
  -3 -11  11        8.74       10.20      1.40 o 
  -2 -11  11        3.40        4.41      1.03 o 
  -1 -11  11        2.09        0.67      0.77 o 
   0 -11  11        8.54       11.94      0.79 o 
   1 -11  11        3.56        3.27      0.68 o 
   2 -11  11        0.33       -0.16      0.46 o 
   3 -11  11       10.65       13.43      0.90 o 
   4 -11  11        1.23        0.94      0.59 o 
   5 -11  11        8.29        8.66      0.83 o 
   6 -11  11        0.13        0.33      0.68 o 
   7 -11  11        2.17        2.03      0.91 o 
  -5 -10  11        2.88        1.73      1.27 o 
  -4 -10  11       17.19       19.67      2.41 o 
  -3 -10  11        0.12        0.05      0.84 o 
  -2 -10  11        0.02       -0.65      0.65 o 
  -1 -10  11        1.50        0.85      0.55 o 
   0 -10  11       21.49       21.84      1.06 o 
   1 -10  11       16.91       19.19      1.19 o 
   2 -10  11        4.95        4.82      0.64 o 
   3 -10  11        6.57        6.53      0.66 o 
   4 -10  11        0.13        0.43      0.59 o 
   5 -10  11       41.01       44.29      1.52 o 
   6 -10  11        1.72        1.44      0.86 o 
   7 -10  11        3.44        5.31      0.83 o 
  -6  -9  11        4.84        2.96      1.07 o 
  -5  -9  11       16.14       15.58      1.45 o 
  -4  -9  11        7.57        8.80      1.22 o 
  -3  -9  11       21.50       22.33      1.27 o 
  -2  -9  11        1.29        2.05      0.55 o 
  -1  -9  11        5.28        4.44      0.63 o 
   0  -9  11       19.61       19.79      1.02 o 
   1  -9  11       51.86       54.88      1.48 o 
   2  -9  11       13.55       12.97      0.86 o 
   3  -9  11        0.68        1.18      0.62 o 
   4  -9  11        3.27        3.91      0.62 o 
   5  -9  11        1.12        1.07      0.67 o 
   6  -9  11        0.05       -0.15      0.62 o 
   7  -9  11       42.04       48.49      1.69 o 
   8  -9  11        0.00       -0.57      0.83 o 
  -7  -8  11        1.07        1.25      1.03 o 
  -6  -8  11       64.44       79.07      3.10 o 
  -5  -8  11        0.63       -0.08      0.79 o 
  -4  -8  11        0.78        0.16      0.65 o 
  -3  -8  11        1.51        0.64      0.84 o 
  -2  -8  11        0.72       -0.23      0.51 o 
  -1  -8  11       41.74       38.71      1.26 o 
   0  -8  11        4.62        4.22      0.59 o 
   1  -8  11       10.03       10.15      0.76 o 
   2  -8  11       17.12       18.16      0.99 o 
   3  -8  11       60.78       64.33      1.71 o 
   4  -8  11        5.60        6.22      0.65 o 
   5  -8  11       11.60       13.22      0.95 o 
   6  -8  11        0.01        1.49      0.63 o 
   7  -8  11        0.24       -0.26      0.69 o 
   8  -8  11        2.56        3.23      1.54 o 
  -8  -7  11        6.83        7.12      1.26 o 
  -7  -7  11        6.24        7.57      1.22 o 
  -6  -7  11        0.87        0.62      0.70 o 
  -5  -7  11        4.78        3.88      0.63 o 
  -4  -7  11        2.34        2.11      0.55 o 
  -3  -7  11        2.62        1.38      0.58 o 
  -2  -7  11       31.86       23.91      1.12 o 
  -1  -7  11       81.86       64.50      1.70 o 
   0  -7  11       14.02       10.23      0.72 o 
   1  -7  11        4.85        5.80      0.63 o 
   2  -7  11        0.67        0.00      0.49 o 
   3  -7  11        6.35        7.08      0.69 o 
   4  -7  11       24.84       22.51      0.97 o 
   5  -7  11       24.64       30.30      1.39 o 
   6  -7  11        7.91        7.73      0.82 o 
   7  -7  11        4.70        4.31      0.78 o 
   8  -7  11        0.15       -0.68      0.68 o 
  -8  -6  11        0.26        1.71      1.03 o 
  -7  -6  11        0.40        0.61      0.70 o 
  -6  -6  11        0.52       -0.48      0.55 o 
  -5  -6  11        0.35       -0.46      0.46 o 
  -4  -6  11        0.53       -0.25      0.44 o 
  -3  -6  11       36.39       39.96      1.30 o 
  -2  -6  11        1.72        2.05      0.53 o 
  -1  -6  11       96.80       88.71      1.99 o 
   0  -6  11       19.08       16.02      0.85 o 
   1  -6  11       11.69        9.52      0.68 o 
   2  -6  11        3.19        2.72      0.55 o 
   3  -6  11       53.95       53.58      1.39 o 
   4  -6  11        3.60        2.72      0.74 o 
   5  -6  11        5.69        6.40      0.65 o 
   6  -6  11        0.54        0.44      0.63 o 
   7  -6  11        3.05        2.65      0.75 o 
  -9  -5  11        1.68        0.84      1.03 o 
  -8  -5  11        8.88       10.23      1.03 o 
  -7  -5  11        0.07       -0.24      0.69 o 
  -6  -5  11        3.78        4.24      1.17 o 
  -5  -5  11        2.63        1.36      0.73 o 
  -4  -5  11       73.35       61.00      1.63 o 
  -3  -5  11      132.58      104.05      2.27 o 
  -2  -5  11       55.40       46.29      1.38 o 
  -1  -5  11       16.95       19.26      0.97 o 
   0  -5  11        1.41       -0.44      0.44 o 
   1  -5  11       10.39        9.05      0.72 o 
   2  -5  11       10.54       12.33      0.85 o 
   3  -5  11        0.76        1.10      0.53 o 
   4  -5  11       81.77       80.89      1.84 o 
   5  -5  11        0.15       -0.31      0.51 o 
   6  -5  11        0.58       -0.07      0.62 o 
   7  -5  11        3.62        2.31      1.20 o 
  -9  -4  11        1.19        1.49      0.80 o 
  -8  -4  11        0.11       -0.49      0.66 o 
  -7  -4  11        0.73        0.39      0.52 o 
  -6  -4  11       28.11       23.13      1.09 o 
  -5  -4  11        2.61        3.36      0.59 o 
  -4  -4  11        0.19        0.67      0.44 o 
  -3  -4  11       71.36       63.72      1.67 o 
  -2  -4  11       18.47       15.14      0.84 o 
  -1  -4  11        0.53       -0.50      0.50 o 
   0  -4  11       57.76       55.46      1.45 o 
   1  -4  11      238.16      242.33      3.91 o 
   2  -4  11       36.73       37.75      1.13 o 
   3  -4  11        1.88        2.05      0.55 o 
   4  -4  11        8.50        5.74      0.73 o 
   5  -4  11        0.37        0.32      0.62 o 
   6  -4  11        6.13        6.33      1.22 o 
   7  -4  11        0.65        0.62      0.88 o 
  -9  -3  11        0.72        0.65      0.72 o 
  -8  -3  11        5.90        5.58      0.85 o 
  -7  -3  11       13.51       14.94      1.10 o 
  -6  -3  11       15.90       14.87      1.12 o 
  -5  -3  11       21.89       23.98      1.07 o 
  -4  -3  11        0.90        0.84      0.53 o 
  -3  -3  11        0.34        0.90      0.56 o 
  -2  -3  11       15.00       15.12      0.79 o 
  -1  -3  11       21.77       22.40      0.98 o 
   0  -3  11       14.04       12.77      0.82 o 
   1  -3  11        0.11        0.28      0.48 o 
   2  -3  11      188.49      198.32      3.13 o 
   3  -3  11       23.53       25.18      1.09 o 
   4  -3  11        5.16        7.11      1.44 o 
   5  -3  11        4.51        4.91      0.85 o 
   6  -3  11       25.37       26.60      1.82 o 
 -10  -2  11        2.35        4.15      0.85 o 
  -9  -2  11        1.90        3.23      0.85 o 
  -8  -2  11        1.83        0.64      0.67 o 
  -7  -2  11       20.17       22.63      1.30 o 
  -6  -2  11        5.83        6.15      0.82 o 
  -5  -2  11       45.72       41.94      1.60 o 
  -4  -2  11        0.45        0.59      0.39 o 
  -3  -2  11        1.37        1.52      0.76 o 
  -2  -2  11      209.60      217.79      3.88 o 
  -1  -2  11      196.47      208.45      4.55 o 
   0  -2  11       46.05       46.01      1.44 o 
   1  -2  11        0.19        0.32      0.86 o 
   2  -2  11       23.91       22.79      1.21 o 
   3  -2  11        0.00       -0.65      0.65 o 
   4  -2  11       23.94       26.84      1.54 o 
   5  -2  11        6.51        9.20      1.22 o 
 -10  -1  11        6.56        7.82      1.15 o 
  -9  -1  11       10.60       11.27      1.65 o 
  -8  -1  11        4.92        6.72      1.07 o 
  -7  -1  11        8.13        8.31      1.27 o 
  -6  -1  11       66.76       72.00      2.79 o 
  -5  -1  11       14.86       14.39      1.33 o 
  -4  -1  11        5.67        4.55      1.39 o 
  -3  -1  11        0.04        1.52      1.14 o 
  -2  -1  11        7.24        8.89      1.14 o 
  -1  -1  11       49.70       44.45      1.95 o 
   0  -1  11       38.28       37.29      1.87 o 
   1  -1  11       44.65       46.66      2.15 o 
   2  -1  11        2.65        2.79      0.90 o 
   3  -1  11        2.98        2.15      0.90 o 
   4  -1  11       65.78       72.46      3.80 o 
   5  -1  11        0.96        1.27      1.27 o 
  -9   0  11        0.01        0.63      0.90 o 
  -8   0  11        1.44        2.08      0.79 o 
  -7   0  11        0.60       -1.01      1.01 o 
  -6   0  11       16.03       13.13      1.33 o 
  -5   0  11        5.73        4.05      0.90 o 
  -4   0  11      132.65      134.93      4.03 o 
  -3   0  11        9.89        9.82      1.15 o 
  -2   0  11       19.13       17.78      1.33 o 
  -1   0  11       21.93       20.65      1.40 o 
   0   0  11       21.65       21.90      1.51 o 
   1   0  11        1.49        1.27      1.27 o 
   2   0  11        0.03       -1.41      2.41 o 
   3   0  11        6.58        5.57      1.52 o 
   4   0  11       10.68       12.16      1.77 o 
  -9   1  11        2.15        2.03      0.90 o 
  -8   1  11        3.33        3.13      1.39 o 
  -7   1  11       17.17       15.43      1.33 o 
  -6   1  11        0.19       -0.28      0.79 o 
  -5   1  11        3.34        3.09      1.01 o 
  -4   1  11        0.75        0.28      0.79 o 
  -3   1  11       24.64       24.83      1.61 o 
  -2   1  11        0.12       -0.72      0.72 o 
  -1   1  11        4.22        3.58      1.39 o 
   0   1  11        7.11        9.42      1.15 o 
   1   1  11        0.04       -0.89      0.89 o 
   2   1  11        6.57        4.81      1.52 o 
   3   1  11        0.60        1.01      1.27 o 
  -9   2  11        0.22       -0.25      1.01 o 
  -8   2  11       24.40       24.39      1.69 o 
  -7   2  11       24.75       25.34      1.69 o 
  -6   2  11        4.34        3.17      1.14 o 
  -5   2  11        0.25        1.24      1.39 o 
  -4   2  11       37.74       37.82      3.42 o 
  -3   2  11       33.24       33.08      1.79 o 
  -2   2  11        0.20       -0.76      1.01 o 
  -1   2  11        1.23        0.87      0.79 o 
   0   2  11        7.58        7.28      1.07 o 
   1   2  11        8.81        6.84      1.52 o 
   2   2  11        2.88        4.56      1.52 o 
  -9   3  11       17.28       19.00      2.03 o 
  -8   3  11        0.52        0.00      1.27 o 
  -7   3  11       16.68       16.75      1.40 o 
  -6   3  11       16.54       16.37      2.15 o 
  -5   3  11        8.91       10.68      1.77 o 
  -4   3  11        1.98        3.83      0.97 o 
  -3   3  11        6.57        7.91      1.90 o 
  -2   3  11        0.72       -0.08      0.79 o 
  -1   3  11        3.32        6.08      1.52 o 
   0   3  11        0.99        1.27      1.27 o 
  -8   4  11        0.61        1.01      1.27 o 
  -7   4  11        0.10       -0.51      1.27 o 
  -6   4  11       37.61       44.10      5.95 o 
  -5   4  11       27.62       28.44      1.87 o 
  -4   4  11        3.54        3.78      1.52 o 
  -3   4  11        1.30        1.90      0.90 o 
  -2   4  11        0.22       -1.01      1.01 o 
  -1 -12  12        0.76        0.19      0.72 o 
   0 -12  12        0.13        0.13      0.58 o 
   1 -12  12        4.31        5.75      0.77 o 
   2 -12  12        0.02       -0.63      0.63 o 
   3 -12  12        1.15        0.64      0.66 o 
   4 -12  12        3.35        3.01      0.75 o 
   5 -12  12        0.19       -0.93      0.93 o 
  -3 -11  12       24.91       29.79      2.13 o 
  -2 -11  12        8.18       11.67      1.03 o 
  -1 -11  12        1.00        0.23      0.63 o 
   0 -11  12        4.72        4.40      0.68 o 
   1 -11  12        3.14        3.04      0.69 o 
   2 -11  12        2.21        1.02      0.59 o 
   3 -11  12        0.36        1.02      0.56 o 
   4 -11  12        0.58        1.30      0.63 o 
   5 -11  12        4.71        4.86      0.83 o 
   6 -11  12        0.64        0.17      0.91 o 
  -4 -10  12       16.75       18.26      1.64 o 
  -3 -10  12        2.39        2.00      0.80 o 
  -2 -10  12        0.43       -0.37      0.55 o 
  -1 -10  12        3.48        4.16      0.69 o 
   0 -10  12        1.69        1.54      0.69 o 
   1 -10  12        3.82        1.84      0.59 o 
   2 -10  12        8.46        9.17      0.77 o 
   3 -10  12       12.33       12.68      0.93 o 
   4 -10  12        7.90        7.62      0.77 o 
   5 -10  12        0.08       -0.68      0.68 o 
   6 -10  12        0.50        0.27      0.95 o 
  -5  -9  12       83.10       94.14      3.53 o 
  -4  -9  12        7.30        8.04      0.81 o 
  -3  -9  12        1.42        1.31      0.58 o 
  -2  -9  12       21.29       20.82      1.06 o 
  -1  -9  12        8.10        8.44      0.76 o 
   0  -9  12        0.10       -0.49      0.49 o 
   1  -9  12        3.01        3.70      0.63 o 
   2  -9  12        3.32        3.46      0.64 o 
   3  -9  12        9.60       10.70      0.82 o 
   4  -9  12        0.16       -0.53      0.53 o 
   5  -9  12        9.51        8.82      0.92 o 
   6  -9  12        0.50       -0.61      0.68 o 
   7  -9  12        0.01       -1.52      1.52 o 
  -6  -8  12       18.31       27.51      2.18 o 
  -5  -8  12        0.98       -0.35      0.56 o 
  -4  -8  12        8.58        9.35      0.83 o 
  -3  -8  12        0.01       -0.55      0.62 o 
  -2  -8  12       14.43       11.51      0.81 o 
  -1  -8  12        0.18        0.95      0.56 o 
   0  -8  12       40.69       47.12      1.47 o 
   1  -8  12        1.95        2.34      0.59 o 
   2  -8  12       15.82       18.16      1.00 o 
   3  -8  12        4.27        4.42      0.63 o 
   4  -8  12        8.52        7.49      0.73 o 
   5  -8  12        5.79        6.02      0.83 o 
   6  -8  12       17.86       19.88      1.13 o 
   7  -8  12       13.28       15.43      1.50 o 
  -7  -7  12       11.48       13.63      1.54 o 
  -6  -7  12        2.64        2.62      0.74 o 
  -5  -7  12        1.69        0.46      0.60 o 
  -4  -7  12        9.21        9.62      0.95 o 
  -3  -7  12        0.09        0.44      0.53 o 
  -2  -7  12        2.52        2.88      0.58 o 
  -1  -7  12       22.97       20.49      0.98 o 
   0  -7  12       13.85       11.65      0.82 o 
   1  -7  12       16.50       14.23      0.85 o 
   2  -7  12        1.66        0.81      0.53 o 
   3  -7  12        0.14       -0.19      0.52 o 
   4  -7  12        0.12       -0.33      0.48 o 
   5  -7  12        0.07       -0.33      0.63 o 
   6  -7  12        2.38        1.57      0.69 o 
  -8  -6  12        1.13        1.71      1.03 o 
  -7  -6  12        2.64        3.75      0.76 o 
  -6  -6  12        6.51        8.06      0.79 o 
  -5  -6  12        2.68        3.22      0.69 o 
  -4  -6  12       13.21        9.57      0.78 o 
  -3  -6  12        0.35       -0.32      0.46 o 
  -2  -6  12        9.66       12.68      0.84 o 
  -1  -6  12       24.72       21.40      1.02 o 
   0  -6  12       24.68       23.21      1.06 o 
   1  -6  12        2.46        1.55      0.58 o 
   2  -6  12       34.31       35.15      1.26 o 
   3  -6  12       22.54       23.36      1.00 o 
   4  -6  12       19.57       19.64      1.10 o 
   5  -6  12       15.57       18.01      1.10 o 
   6  -6  12        3.33        4.25      0.78 o 
  -8  -5  12        1.81        2.52      0.85 o 
  -7  -5  12        0.15       -0.20      0.58 o 
  -6  -5  12        3.05        3.17      0.66 o 
  -5  -5  12       18.91       18.67      1.07 o 
  -4  -5  12        8.33        7.70      0.71 o 
  -3  -5  12       20.33       16.98      0.97 o 
  -2  -5  12       29.21       27.56      1.92 o 
  -1  -5  12        4.63        2.60      0.58 o 
   0  -5  12        2.58        1.06      0.58 o 
   1  -5  12       13.67       14.81      0.89 o 
   2  -5  12        0.91        0.70      0.93 o 
   3  -5  12        0.24        0.26      0.52 o 
   4  -5  12        7.53        8.97      0.83 o 
   5  -5  12        0.05       -0.62      0.62 o 
   6  -5  12        0.19       -0.18      0.97 o 
  -8  -4  12        0.20       -0.53      0.60 o 
  -7  -4  12        0.34        0.16      0.70 o 
  -6  -4  12       28.32       27.27      1.22 o 
  -5  -4  12        1.40        1.10      0.80 o 
  -4  -4  12       10.39       11.44      0.99 o 
  -3  -4  12        5.50        6.31      0.95 o 
  -2  -4  12       78.39       75.37      1.76 o 
  -1  -4  12        2.10        1.41      0.57 o 
   0  -4  12       51.59       55.96      1.95 o 
   1  -4  12       40.60       39.80      1.28 o 
   2  -4  12       27.49       26.60      1.24 o 
   3  -4  12        0.90        0.37      0.62 o 
   4  -4  12        6.58        5.24      0.88 o 
   5  -4  12        5.09        7.09      1.27 o 
  -9  -3  12        1.27        2.04      0.80 o 
  -8  -3  12        1.10        1.35      0.70 o 
  -7  -3  12       35.87       38.90      1.69 o 
  -6  -3  12        4.28        3.78      0.85 o 
  -5  -3  12        1.12        2.29      0.70 o 
  -4  -3  12       12.10       12.20      0.85 o 
  -3  -3  12       20.80       19.40      1.10 o 
  -2  -3  12       12.63       13.55      0.85 o 
  -1  -3  12        0.03       -0.53      0.53 o 
   0  -3  12        6.09        6.52      0.71 o 
   1  -3  12        0.55        0.35      0.53 o 
   2  -3  12        2.64        1.44      0.72 o 
   3  -3  12        0.17       -0.16      0.74 o 
   4  -3  12        1.39        1.13      0.80 o 
   5  -3  12       12.95       13.84      1.18 o 
  -9  -2  12        3.88        6.02      1.07 o 
  -8  -2  12        1.77        2.72      0.97 o 
  -7  -2  12        0.29       -0.23      0.79 o 
  -6  -2  12       16.64       15.22      2.03 o 
  -5  -2  12       12.11        9.70      1.22 o 
  -4  -2  12       44.24       38.33      2.05 o 
  -3  -2  12       25.77       24.33      1.58 o 
  -2  -2  12        2.26        2.06      0.79 o 
  -1  -2  12        1.14       -0.51      0.79 o 
   0  -2  12       32.53       29.44      1.76 o 
   1  -2  12        1.13        0.17      0.79 o 
   2  -2  12        5.18        2.66      0.90 o 
   3  -2  12       29.70       34.48      4.43 o 
   4  -2  12        4.22        4.94      1.07 o 
  -9  -1  12        0.27        0.25      1.27 o 
  -8  -1  12        4.36        5.62      1.52 o 
  -7  -1  12       11.12       12.06      1.33 o 
  -6  -1  12        1.75        1.32      0.79 o 
  -5  -1  12        0.18        0.30      1.01 o 
  -4  -1  12        1.26       -0.39      0.79 o 
  -3  -1  12       20.40       19.74      1.51 o 
  -2  -1  12        7.59        7.01      1.03 o 
  -1  -1  12        5.28        2.72      0.97 o 
   0  -1  12        3.68        3.69      0.97 o 
   1  -1  12        1.35        0.78      0.97 o 
   2  -1  12        4.09        4.89      1.15 o 
   3  -1  12        0.75        0.00      0.90 o 
  -9   0  12        6.06        4.56      1.52 o 
  -8   0  12       17.58       17.57      1.65 o 
  -7   0  12        0.11       -0.76      0.90 o 
  -6   0  12       19.49       19.73      1.51 o 
  -5   0  12        7.70        5.29      0.97 o 
  -4   0  12        0.95        1.69      0.79 o 
  -3   0  12       13.48       13.01      1.39 o 
  -2   0  12       21.10       18.83      2.15 o 
  -1   0  12        0.96        0.51      0.79 o 
   0   0  12        4.45        4.44      1.07 o 
   1   0  12       13.22       15.52      1.43 o 
   2   0  12        0.12       -0.51      1.27 o 
  -8   1  12        4.06        4.56      1.27 o 
  -7   1  12        0.35       -0.89      0.89 o 
  -6   1  12       10.96       12.11      1.33 o 
  -5   1  12        3.88        4.54      1.15 o 
  -4   1  12       14.51       13.11      1.33 o 
  -3   1  12        0.00       -0.06      0.79 o 
  -2   1  12        0.71        0.89      1.39 o 
  -1   1  12        0.01        0.11      1.27 o 
   0   1  12        0.16       -0.25      0.90 o 
   1   1  12       11.43       11.40      1.77 o 
  -8   2  12        2.27        0.76      1.27 o 
  -7   2  12        4.12        4.31      1.52 o 
  -6   2  12        0.32       -0.25      1.27 o 
  -5   2  12       30.47       33.36      1.97 o 
  -4   2  12       30.14       31.79      2.91 o 
  -3   2  12        0.24        1.14      0.90 o 
  -2   2  12        4.43        4.05      1.07 o 
  -1   2  12        8.10        7.05      1.15 o 
   0   2  12        0.15        0.00      1.01 o 
  -6   3  12        0.09       -1.01      1.01 o 
  -5   3  12        0.05        0.32      0.97 o 
  -4   3  12        0.00       -0.48      0.79 o 
  -3   3  12        0.43        0.76      0.90 o 
   1 -12  13        4.18        5.37      1.09 o 
   2 -12  13        5.20        3.13      0.90 o 
  -2 -11  13        2.02        1.59      0.82 o 
  -1 -11  13       10.13       15.00      1.02 o 
   0 -11  13        1.13       -0.16      0.61 o 
   1 -11  13        3.92        5.04      0.77 o 
   2 -11  13        8.91        9.61      0.91 o 
   3 -11  13        0.75        1.65      0.72 o 
   4 -11  13       17.80       21.03      1.73 o 
  -3 -10  13       20.13       24.00      1.24 o 
  -2 -10  13       12.65       13.77      0.98 o 
  -1 -10  13       11.66       13.71      0.98 o 
   0 -10  13        0.10       -0.58      0.58 o 
   1 -10  13        8.91       11.38      0.91 o 
   2 -10  13       58.18       71.01      1.93 o 
   3 -10  13        2.09        2.01      0.66 o 
   4 -10  13        1.58        1.08      0.83 o 
   5 -10  13        3.56        3.20      1.11 o 
  -4  -9  13        0.12        0.27      0.68 o 
  -3  -9  13        1.12        1.03      0.68 o 
  -2  -9  13        0.39        0.71      0.59 o 
  -1  -9  13        1.84        0.82      0.61 o 
   0  -9  13       11.40       12.89      0.95 o 
   1  -9  13        5.76       10.09      1.16 o 
   2  -9  13       32.67       39.80      1.41 o 
   3  -9  13        0.58        0.85      0.60 o 
   4  -9  13        3.04        2.39      0.68 o 
   5  -9  13        0.59        0.63      0.87 o 
  -5  -8  13        3.02        3.80      0.82 o 
  -4  -8  13        1.34        0.73      0.64 o 
  -3  -8  13       22.63       23.47      1.15 o 
  -2  -8  13        0.93        1.39      0.58 o 
  -1  -8  13       38.22       39.31      1.44 o 
   0  -8  13       47.16       50.98      1.60 o 
   1  -8  13        4.00        2.08      0.63 o 
   2  -8  13        2.43        3.50      0.68 o 
   3  -8  13        4.94        4.99      0.68 o 
   4  -8  13        0.01       -0.55      0.55 o 
   5  -8  13        4.15        3.58      0.97 o 
  -6  -7  13        2.05        0.96      0.71 o 
  -5  -7  13        0.26        0.30      0.64 o 
  -4  -7  13        5.76        6.77      0.82 o 
  -3  -7  13        9.25        9.23      0.84 o 
  -2  -7  13       15.51       19.29      1.02 o 
  -1  -7  13        0.47       -0.02      0.74 o 
   0  -7  13        0.60        0.92      0.58 o 
   1  -7  13        5.09        5.02      0.71 o 
   2  -7  13        0.38        0.07      0.55 o 
   3  -7  13        0.67       -0.14      0.52 o 
   4  -7  13        2.73        2.15      0.66 o 
   5  -7  13        0.37       -0.11      0.64 o 
  -7  -6  13        7.28       10.25      1.15 o 
  -6  -6  13        1.01        0.60      0.64 o 
  -5  -6  13       24.80       29.25      1.35 o 
  -4  -6  13        0.22        0.22      0.62 o 
  -3  -6  13       42.73       44.86      1.50 o 
  -2  -6  13       16.78       16.83      1.06 o 
  -1  -6  13        0.26        0.34      0.59 o 
   0  -6  13        8.41        8.13      0.76 o 
   1  -6  13        4.50        4.15      0.63 o 
   2  -6  13        2.66        1.68      0.57 o 
   3  -6  13       10.23       11.11      1.01 o 
   4  -6  13        2.25        1.00      0.66 o 
   5  -6  13        8.06       11.89      1.04 o 
  -7  -5  13        0.40       -0.36      0.77 o 
  -6  -5  13        6.03        6.92      1.00 o 
  -5  -5  13        4.74        4.88      0.74 o 
  -4  -5  13        2.77        2.31      0.98 o 
  -3  -5  13        1.49        2.13      0.60 o 
  -2  -5  13        0.03        0.87      0.56 o 
  -1  -5  13        7.80        8.59      0.84 o 
   0  -5  13        4.24        3.92      0.84 o 
   1  -5  13        0.12       -0.55      0.55 o 
   2  -5  13        0.54        0.45      0.56 o 
   3  -5  13        1.59        1.54      0.61 o 
   4  -5  13        0.45        0.18      0.68 o 
  -7  -4  13        1.52        1.18      0.85 o 
  -6  -4  13        0.23       -0.14      0.74 o 
  -5  -4  13       14.28       16.18      1.15 o 
  -4  -4  13       28.32       26.81      1.20 o 
  -3  -4  13        0.31       -0.03      0.56 o 
  -2  -4  13        5.42        5.84      0.69 o 
  -1  -4  13        0.02       -0.56      0.56 o 
   0  -4  13        0.00       -0.28      0.56 o 
   1  -4  13       15.75       17.95      1.16 o 
   2  -4  13        0.80        0.47      0.70 o 
   3  -4  13        0.53        0.42      0.82 o 
   4  -4  13        5.94        6.35      1.03 o 
  -8  -3  13        2.06        2.03      1.27 o 
  -7  -3  13       21.88       29.84      2.03 o 
  -6  -3  13        9.18        9.52      1.15 o 
  -5  -3  13        1.59        0.08      0.79 o 
  -4  -3  13        2.09        1.87      0.97 o 
  -3  -3  13        3.55        3.25      0.97 o 
  -2  -3  13        0.53        0.00      0.79 o 
  -1  -3  13       11.95       11.36      1.33 o 
   0  -3  13        5.05        5.62      1.52 o 
   1  -3  13        2.48        1.77      1.01 o 
   2  -3  13        0.07       -0.72      0.72 o 
   3  -3  13        8.09       11.12      1.33 o 
  -8  -2  13        6.31        7.09      1.52 o 
  -7  -2  13       11.47       13.25      2.28 o 
  -6  -2  13        0.00        0.48      0.97 o 
  -5  -2  13       54.07       53.52      2.66 o 
  -4  -2  13        0.73        0.73      0.79 o 
  -3  -2  13        9.02        7.81      1.15 o 
  -2  -2  13        4.72        2.46      0.97 o 
  -1  -2  13       17.48       18.69      1.52 o 
   0  -2  13        5.33        5.68      1.07 o 
   1  -2  13        7.51        5.79      1.15 o 
   2  -2  13        3.78        4.83      1.07 o 
  -7  -1  13        1.08        2.03      1.27 o 
  -6  -1  13        2.39        1.66      1.52 o 
  -5  -1  13       31.99       32.85      1.97 o 
  -4  -1  13        4.01        3.69      0.97 o 
  -3  -1  13       42.16       45.78      7.09 o 
  -2  -1  13        7.87        8.78      1.33 o 
  -1  -1  13        3.23        3.34      0.97 o 
   0  -1  13        0.50        1.52      1.52 o 
   1  -1  13        0.63        0.71      0.97 o 
  -7   0  13       16.31       14.19      2.03 o 
  -6   0  13        0.61        0.25      1.27 o 
  -5   0  13        2.34        0.90      0.97 o 
  -4   0  13        2.50        1.70      0.97 o 
  -3   0  13        4.30        4.80      1.03 o 
  -2   0  13        1.62        1.87      0.97 o 
  -1   0  13        0.11       -0.05      0.89 o 
   0   0  13        1.76        1.27      0.97 o 
  -6   1  13        0.89        0.00      1.27 o 
  -5   1  13        8.65        9.63      1.77 o 
  -4   1  13        9.51        6.89      1.15 o 
  -3   1  13        6.47        9.52      1.25 o 
  -2   1  13        0.16       -0.90      0.90 o 
  -1 -10  14       10.06       11.15      0.98 o 
   0 -10  14        0.01       -0.25      0.60 o 
   1 -10  14        2.41        1.33      0.80 o 
   2 -10  14        6.68        9.06      1.05 o 
  -3  -9  14        0.25       -0.51      0.68 o 
  -2  -9  14        7.27        9.65      0.93 o 
  -1  -9  14        0.17        0.44      0.62 o 
   0  -9  14        2.20        2.25      0.73 o 
   1  -9  14        4.42        7.13      0.82 o 
   2  -9  14        3.91        5.78      1.30 o 
   3  -9  14        0.53        1.63      0.77 o 
  -4  -8  14        3.32        2.76      0.84 o 
  -3  -8  14       12.17       11.82      1.24 o 
  -2  -8  14        3.82        6.76      1.15 o 
  -1  -8  14        4.82        5.11      0.79 o 
   0  -8  14        0.63       -0.18      0.66 o 
   1  -8  14        0.62        1.05      0.63 o 
   2  -8  14        2.43        1.51      0.77 o 
   3  -8  14        0.11       -0.18      0.69 o 
  -5  -7  14        1.12        0.29      0.71 o 
  -4  -7  14        1.10        0.93      0.80 o 
  -3  -7  14        0.97       -0.43      0.60 o 
  -2  -7  14        0.61        0.02      0.61 o 
  -1  -7  14        3.86        1.70      0.71 o 
   0  -7  14        3.23        3.33      0.85 o 
   1  -7  14        0.22        0.60      0.61 o 
   2  -7  14        5.03        4.64      0.73 o 
   3  -7  14        0.57       -0.55      0.64 o 
  -5  -6  14        5.29        4.51      0.84 o 
  -4  -6  14       12.08       13.54      1.00 o 
  -3  -6  14        5.37        6.99      0.91 o 
  -2  -6  14        0.15       -0.58      0.58 o 
  -1  -6  14        1.16        0.35      0.68 o 
   0  -6  14        0.31        0.76      0.61 o 
   1  -6  14        0.28       -0.19      0.59 o 
   2  -6  14        2.90        3.39      0.71 o 
   3  -6  14        0.48        0.48      0.75 o 
  -6  -5  14        0.88        0.51      1.39 o 
  -5  -5  14        0.00        0.33      0.82 o 
  -4  -5  14        2.07        2.26      0.82 o 
  -3  -5  14       10.15       14.69      1.13 o 
  -2  -5  14        1.29        0.74      0.61 o 
  -1  -5  14        0.12        0.33      0.66 o 
   0  -5  14        0.04       -0.56      0.56 o 
   1  -5  14        0.22       -0.06      0.69 o 
   2  -5  14        5.23        4.26      0.92 o 
   3  -5  14        2.45        3.18      1.07 o 
  -6  -4  14        3.89       -0.51      1.27 o 
  -5  -4  14        2.14        1.98      0.97 o 
  -4  -4  14       17.10       19.57      1.69 o 
  -3  -4  14        1.94        0.85      0.97 o 
  -2  -4  14        0.01        0.46      0.89 o 
  -1  -4  14        0.25       -0.10      0.84 o 
   0  -4  14        8.15        7.96      1.15 o 
   1  -4  14        0.13       -0.13      0.90 o 
   2  -4  14        0.35       -0.76      0.90 o 
  -6  -3  14        0.32        2.53      1.52 o 
  -5  -3  14        2.34        3.29      1.52 o 
  -4  -3  14       23.50       33.15      2.05 o 
  -3  -3  14        6.95        9.12      1.33 o 
  -2  -3  14        0.20       -1.14      1.65 o 
  -1  -3  14        0.00       -0.89      0.89 o 
   0  -3  14        2.76        2.60      1.03 o 
   1  -3  14        1.26       -0.63      0.90 o 
  -6  -2  14       23.86       25.84      2.53 o 
  -5  -2  14       22.27       22.55      2.53 o 
  -4  -2  14        3.59        3.04      1.52 o 
  -3  -2  14        0.40        0.02      1.03 o 
  -2  -2  14        0.00        0.39      1.52 o 
  -1  -2  14        0.45       -0.20      0.84 o 
   0  -2  14        2.54        3.47      1.15 o 
  -5  -1  14        0.44       -0.51      1.27 o 
  -4  -1  14        0.68        0.51      1.27 o 
  -3  -1  14        1.58        1.01      1.27 o 
  -2  -1  14        0.69        0.76      1.27 o 
  -2  -7  15        3.13        3.66      0.95 o 
  -1  -7  15        3.32        3.68      0.95 o 
   0  -7  15        6.17        7.69      1.03 o 
  -3  -6  15        0.09       -0.70      0.70 o 
  -2  -6  15       10.15       14.75      1.25 o 
  -1  -6  15       12.72       18.29      1.74 o 
   0  -6  15        6.81        6.98      1.03 o 
  -3  -5  15       31.44       35.72      3.04 o 
  -2  -5  15       21.13       26.60      2.79 o 
  -1  -5  15        1.82        2.79      1.52 o 
                                                 
